# Supplementary material for: PIK3CA mutation-driven immune signature as a prognostic marker for evaluating the tumor immune microenvironment and therapeutic response in breast cancer
Source: J Cancer Res Clin Oncol. 2024 Mar 11;150(3):119. doi: 10.1007/s00432-024-05626-4 (PMC10927816; doi:10.1007/s00432-024-05626-4)
Supplement: Supplementary file 8 — Supplementary file8 (XLS 10 KB) [file 432_2024_5626_MOESM8_ESM.xls]

## Sheet: Sheet1
Table S1. Clinicopathological information of BC patients in TCGA database
Clinical pathological parameters	N	%
Survival Status
alive	882	86.64
dead	136	13.36
Age
≤65	739	72.59
＞65	279	27.41
T classification
T1-2	857	84.43
T3-4	158	15.57
N classification
N0	468	46.75
N1-3	533	53.25
M classification
M0	847	97.58
M1	21	2.42
Pathological stage
Stage I-II	746	74.97
Stage III-IV	249	25.03
ER status
Positive	752	77.69
Negative	216	22.31
PR status
Positive	653	67.67
Negative	312	32.33
HER2 status
Positive	94	23.62
Negative	304	76.38
