# Supplementary material for: PIK3CA mutation-driven immune signature as a prognostic marker for evaluating the tumor immune microenvironment and therapeutic response in breast cancer
Source: J Cancer Res Clin Oncol. 2024 Mar 11;150(3):119. doi: 10.1007/s00432-024-05626-4 (PMC10927816; doi:10.1007/s00432-024-05626-4)
Supplement: Supplementary file 9 — Supplementary file9 (XLS 16 KB) [file 432_2024_5626_MOESM9_ESM.xls]

## Sheet: Sheet1
Table S2. Survival information of samples in the GEO validation cohorts
Sample ID	Survival time(years）	Survival status	Dataset ID	Platform
GSM1176891	2.67	alive	GSE48390	GPL570
GSM1176879	3.67	alive	GSE48390	GPL570
GSM1176905	4.92	alive	GSE48390	GPL570
GSM1176914	4.08	alive	GSE48390	GPL570
GSM1176951	4.33	alive	GSE48390	GPL570
GSM1176942	2.92	alive	GSE48390	GPL570
GSM1176901	5	alive	GSE48390	GPL570
GSM1176922	4.25	alive	GSE48390	GPL570
GSM1176884	3.17	alive	GSE48390	GPL570
GSM1176887	1.25	alive	GSE48390	GPL570
GSM1176875	4.08	alive	GSE48390	GPL570
GSM1176877	0.08	dead	GSE48390	GPL570
GSM1176893	5.67	alive	GSE48390	GPL570
GSM1176889	1.67	dead	GSE48390	GPL570
GSM1176928	2.83	alive	GSE48390	GPL570
GSM1176895	5	alive	GSE48390	GPL570
GSM1176880	2.08	alive	GSE48390	GPL570
GSM1176894	5.67	alive	GSE48390	GPL570
GSM1176900	1.75	dead	GSE48390	GPL570
GSM1176919	4.58	alive	GSE48390	GPL570
GSM1176881	3.58	alive	GSE48390	GPL570
GSM1176892	5.58	alive	GSE48390	GPL570
GSM1176873	5.5	alive	GSE48390	GPL570
GSM1176876	5.67	alive	GSE48390	GPL570
GSM1176944	2.5	alive	GSE48390	GPL570
GSM1176898	3.42	dead	GSE48390	GPL570
GSM1176921	4.25	alive	GSE48390	GPL570
GSM1176911	5.75	alive	GSE48390	GPL570
GSM1176925	4.5	alive	GSE48390	GPL570
GSM1176888	5.5	alive	GSE48390	GPL570
GSM1176886	2.17	alive	GSE48390	GPL570
GSM1176896	4	alive	GSE48390	GPL570
GSM1176924	4.5	alive	GSE48390	GPL570
GSM1176952	4.25	alive	GSE48390	GPL570
GSM1176909	4.83	alive	GSE48390	GPL570
GSM1176929	4.58	alive	GSE48390	GPL570
GSM1176948	3.25	alive	GSE48390	GPL570
GSM1176930	4.17	alive	GSE48390	GPL570
GSM1176890	1.75	alive	GSE48390	GPL570
GSM1176918	4.58	alive	GSE48390	GPL570
GSM1176897	4.75	alive	GSE48390	GPL570
GSM1176885	5.58	alive	GSE48390	GPL570
GSM1176931	2.17	dead	GSE48390	GPL570
GSM1176950	2.42	dead	GSE48390	GPL570
GSM1176910	1.58	dead	GSE48390	GPL570
GSM1176899	1.33	dead	GSE48390	GPL570
GSM1176913	4.17	alive	GSE48390	GPL570
GSM1176932	2.92	alive	GSE48390	GPL570
GSM1176908	4.75	alive	GSE48390	GPL570
GSM1176923	2.58	alive	GSE48390	GPL570
GSM1176943	4.67	alive	GSE48390	GPL570
GSM1176934	0.5	alive	GSE48390	GPL570
GSM1176904	5.58	alive	GSE48390	GPL570
GSM1176902	4.92	alive	GSE48390	GPL570
GSM1176949	4.33	alive	GSE48390	GPL570
GSM1176941	3	alive	GSE48390	GPL570
GSM1176916	1.08	dead	GSE48390	GPL570
GSM1176883	2.08	alive	GSE48390	GPL570
GSM1176912	4.5	alive	GSE48390	GPL570
GSM1176935	4.17	alive	GSE48390	GPL570
GSM1176933	4.67	alive	GSE48390	GPL570
GSM1176882	3.08	alive	GSE48390	GPL570
GSM1176937	4.5	alive	GSE48390	GPL570
GSM1176874	4.17	alive	GSE48390	GPL570
GSM1176917	4.58	alive	GSE48390	GPL570
GSM1176947	0.08	alive	GSE48390	GPL570
GSM1176938	4.42	alive	GSE48390	GPL570
GSM1176903	4.92	alive	GSE48390	GPL570
GSM1176939	4.33	alive	GSE48390	GPL570
GSM1176953	4	alive	GSE48390	GPL570
GSM1176915	3.83	alive	GSE48390	GPL570
GSM1176936	4.5	alive	GSE48390	GPL570
GSM1176878	3.67	alive	GSE48390	GPL570
GSM1176907	4.67	alive	GSE48390	GPL570
GSM1176906	5	alive	GSE48390	GPL570
GSM1176945	4.08	alive	GSE48390	GPL570
GSM1176920	1.17	dead	GSE48390	GPL570
GSM1176927	3.83	alive	GSE48390	GPL570
GSM1176946	4.25	alive	GSE48390	GPL570
GSM1176926	3.42	dead	GSE48390	GPL570
GSM1176940	4.25	alive	GSE48390	GPL570
GSM1045262	5.98356	alive	GSE42568	GPL570
GSM1045247	7.19452	alive	GSE42568	GPL570
GSM1045297	6.14521	alive	GSE42568	GPL570
GSM1045258	6.94521	alive	GSE42568	GPL570
GSM1045216	6.72877	dead	GSE42568	GPL570
GSM1045264	2.51233	alive	GSE42568	GPL570
GSM1045266	2.67671	alive	GSE42568	GPL570
GSM1045231	6.67945	alive	GSE42568	GPL570
GSM1045215	6.70959	alive	GSE42568	GPL570
GSM1045286	6.80548	alive	GSE42568	GPL570
GSM1045308	8.18904	alive	GSE42568	GPL570
GSM1045291	7.36712	alive	GSE42568	GPL570
GSM1045214	5.85753	alive	GSE42568	GPL570
GSM1045230	7.95342	alive	GSE42568	GPL570
GSM1045270	1.49315	dead	GSE42568	GPL570
GSM1045269	4.91233	alive	GSE42568	GPL570
GSM1045259	6.05753	alive	GSE42568	GPL570
GSM1045281	6.30685	alive	GSE42568	GPL570
GSM1045289	7.26027	alive	GSE42568	GPL570
GSM1045253	7.75068	alive	GSE42568	GPL570
GSM1045272	8.06301	alive	GSE42568	GPL570
GSM1045240	7.5589	alive	GSE42568	GPL570
GSM1045249	6.61918	alive	GSE42568	GPL570
GSM1045246	3.66575	dead	GSE42568	GPL570
GSM1045298	6.01918	alive	GSE42568	GPL570
GSM1045263	2.51781	dead	GSE42568	GPL570
GSM1045224	5.10137	dead	GSE42568	GPL570
GSM1045229	1.51233	dead	GSE42568	GPL570
GSM1045238	0.378082	dead	GSE42568	GPL570
GSM1045213	0.780822	dead	GSE42568	GPL570
GSM1045311	8.11507	alive	GSE42568	GPL570
GSM1045260	6.23288	dead	GSE42568	GPL570
GSM1045243	1.49589	alive	GSE42568	GPL570
GSM1045271	3.86027	dead	GSE42568	GPL570
GSM1045310	2.53973	dead	GSE42568	GPL570
GSM1045267	5.47123	alive	GSE42568	GPL570
GSM1045244	7.07397	alive	GSE42568	GPL570
GSM1045237	2.50137	dead	GSE42568	GPL570
GSM1045220	7.44658	alive	GSE42568	GPL570
GSM1045251	7.93699	alive	GSE42568	GPL570
GSM1045307	8.08767	alive	GSE42568	GPL570
GSM1045293	1.1589	alive	GSE42568	GPL570
GSM1045304	7.64384	alive	GSE42568	GPL570
GSM1045302	5.53973	dead	GSE42568	GPL570
GSM1045277	5.34247	alive	GSE42568	GPL570
GSM1045299	7.05753	alive	GSE42568	GPL570
GSM1045241	7.5726	alive	GSE42568	GPL570
GSM1045290	6.53151	alive	GSE42568	GPL570
GSM1045276	5.24658	dead	GSE42568	GPL570
GSM1045275	3.64932	dead	GSE42568	GPL570
GSM1045288	8.09589	alive	GSE42568	GPL570
GSM1045222	3.33151	dead	GSE42568	GPL570
GSM1045273	2.86027	dead	GSE42568	GPL570
GSM1045245	6.73973	alive	GSE42568	GPL570
GSM1045283	6.05753	alive	GSE42568	GPL570
GSM1045248	8.07671	alive	GSE42568	GPL570
GSM1045305	7.18356	alive	GSE42568	GPL570
GSM1045228	2.59452	alive	GSE42568	GPL570
GSM1045309	5.76712	alive	GSE42568	GPL570
GSM1045285	5.10685	alive	GSE42568	GPL570
GSM1045254	7.63014	alive	GSE42568	GPL570
GSM1045223	6.74521	alive	GSE42568	GPL570
GSM1045280	4.63562	alive	GSE42568	GPL570
GSM1045303	7.43288	alive	GSE42568	GPL570
GSM1045225	3.35068	dead	GSE42568	GPL570
GSM1045221	2.10137	dead	GSE42568	GPL570
GSM1045236	8.10137	alive	GSE42568	GPL570
GSM1045300	7.00274	alive	GSE42568	GPL570
GSM1045287	1.4411	dead	GSE42568	GPL570
GSM1045218	3.0411	dead	GSE42568	GPL570
GSM1045212	6.09589	alive	GSE42568	GPL570
GSM1045227	0.424658	dead	GSE42568	GPL570
GSM1045232	4.45753	alive	GSE42568	GPL570
GSM1045209	2.06849	dead	GSE42568	GPL570
GSM1045211	4.72877	dead	GSE42568	GPL570
GSM1045296	1.30137	alive	GSE42568	GPL570
GSM1045294	4.60822	alive	GSE42568	GPL570
GSM1045282	1	dead	GSE42568	GPL570
GSM1045279	6.20822	alive	GSE42568	GPL570
GSM1045219	1.33699	dead	GSE42568	GPL570
GSM1045208	8.29041	alive	GSE42568	GPL570
GSM1045252	7.94247	alive	GSE42568	GPL570
GSM1045250	0.531507	dead	GSE42568	GPL570
GSM1045234	6.12877	alive	GSE42568	GPL570
GSM1045235	2.31507	dead	GSE42568	GPL570
GSM1045274	6.81918	alive	GSE42568	GPL570
GSM1045278	2.9589	dead	GSE42568	GPL570
GSM1045255	7.50685	alive	GSE42568	GPL570
GSM1045268	5.07945	alive	GSE42568	GPL570
GSM1045239	2.89863	dead	GSE42568	GPL570
GSM1045217	1.15068	dead	GSE42568	GPL570
GSM1045210	8.25753	alive	GSE42568	GPL570
GSM1045295	5.62192	alive	GSE42568	GPL570
GSM1045261	1.06849	dead	GSE42568	GPL570
GSM1045256	3.38356	alive	GSE42568	GPL570
GSM1045257	5.73151	dead	GSE42568	GPL570
GSM1045265	7.55616	alive	GSE42568	GPL570
GSM1045233	4.67945	dead	GSE42568	GPL570
GSM1045292	7.23562	alive	GSE42568	GPL570
GSM1045226	8.27123	alive	GSE42568	GPL570
GSM1045301	6.09589	alive	GSE42568	GPL570
GSM1045284	6.42192	alive	GSE42568	GPL570
GSM1045242	3.16986	dead	GSE42568	GPL570
GSM1045306	7.96986	alive	GSE42568	GPL570
