# Supplementary material for: PIK3CA mutation-driven immune signature as a prognostic marker for evaluating the tumor immune microenvironment and therapeutic response in breast cancer
Source: J Cancer Res Clin Oncol. 2024 Mar 11;150(3):119. doi: 10.1007/s00432-024-05626-4 (PMC10927816; doi:10.1007/s00432-024-05626-4)
Supplement: Supplementary file 10 — Supplementary file10 (XLS 14 KB) [file 432_2024_5626_MOESM10_ESM.xls]

## Sheet: Sheet1
Table S3. Genes associated with breast cancer prognosis selected by Univariate Cox regression analysis.
Gene	HR	HR.95L	HR.95H	P-value		Gene	HR	HR.95L	HR.95H	P-value
AC004585.1	0.67	0.48	0.93	0.02		HLA-DQB2	0.83	0.72	0.94	0
AC009812.4	1.29	1.02	1.62	0.03		HLA-DRB1	0.86	0.75	1	0.04
AC016957.2	0.59	0.4	0.89	0.01		HLA-DRB5	0.87	0.78	0.98	0.02
ACSL5	0.81	0.67	0.97	0.02		HSPA2	0.84	0.74	0.96	0.01
ADORA3	1.43	1.09	1.88	0.01		IGHA1	0.88	0.82	0.94	0
ADPRM	0.64	0.41	0.98	0.04		IGHA2	0.89	0.83	0.95	0
AKNA	0.7	0.54	0.9	0.01		IL7R	0.84	0.73	0.97	0.02
AL391988.1	0.5	0.27	0.92	0.03		ISG20	0.79	0.63	0.98	0.03
APOBEC3C	0.8	0.68	0.96	0.01		ITGAX	0.78	0.62	0.99	0.04
APOL3	0.82	0.68	0.99	0.04		JAK2	0.68	0.51	0.92	0.01
APOL4	0.76	0.62	0.94	0.01		JAML	0.71	0.54	0.93	0.01
ARHGAP25	0.77	0.6	0.98	0.04		JCHAIN	0.88	0.82	0.95	0
ARHGAP9	0.73	0.57	0.95	0.02		KLRB1	0.63	0.48	0.81	0
BISPR	0.68	0.52	0.9	0.01		LGALS9	0.83	0.68	1	0.05
BST2	0.88	0.79	0.98	0.02		LINC00992	1.37	1.15	1.65	0
C16orf54	0.79	0.63	0.99	0.04		LSP1	0.76	0.63	0.92	0
C1R	0.83	0.71	0.97	0.02		LST1	0.74	0.59	0.92	0.01
C1RL	0.65	0.5	0.86	0		LTF	0.94	0.89	0.99	0.02
C2CD2	1.39	1.08	1.81	0.01		LYSMD2	0.77	0.62	0.96	0.02
CARD11	0.75	0.58	0.97	0.03		MIAT	0.64	0.42	1	0.05
CARMIL2	0.72	0.52	0.99	0.04		MOB3C	0.58	0.39	0.86	0.01
CCDC69	0.81	0.67	0.98	0.03		NAPSB	0.85	0.73	1	0.05
CCL22	0.83	0.69	1	0.05		NFAM1	0.75	0.58	0.98	0.03
CCND2	0.75	0.6	0.95	0.02		NFKBIA	0.49	0.37	0.65	0
CD1C	0.74	0.58	0.95	0.02		NLRC3	0.69	0.48	0.99	0.04
CD1E	0.75	0.59	0.94	0.01		NPC2	0.78	0.62	0.99	0.04
CD2	0.86	0.76	0.97	0.02		NR1H3	0.61	0.46	0.82	0
CD27	0.79	0.65	0.95	0.01		NUB1	0.65	0.43	0.98	0.04
CD37	0.82	0.67	0.99	0.04		PAPLN	0.69	0.52	0.92	0.01
CD3D	0.83	0.73	0.94	0		PARP12	0.71	0.55	0.93	0.01
CD3E	0.84	0.74	0.95	0.01		PARVG	0.69	0.49	0.96	0.03
CD40LG	0.69	0.52	0.92	0.01		PCED1B-AS1	0.7	0.52	0.93	0.01
CD48	0.76	0.61	0.95	0.02		PDCD4-AS1	0.68	0.51	0.9	0.01
CD5	0.8	0.67	0.95	0.01		PEX7	1.36	1	1.83	0.05
CD69	0.81	0.66	0.98	0.03		PIM2	0.8	0.66	0.97	0.02
CD74	0.82	0.71	0.94	0.01		PLD4	0.79	0.64	0.96	0.02
CHST10	0.75	0.59	0.95	0.02		PPA2	1.68	1.16	2.41	0.01
CIITA	0.72	0.55	0.95	0.02		PPM1M	0.65	0.47	0.9	0.01
CLEC10A	0.78	0.65	0.94	0.01		PPP1R16B	0.8	0.65	0.99	0.04
COPZ1	1.51	1.01	2.25	0.04		PRAM1	0.63	0.4	0.98	0.04
CRTAM	0.68	0.47	0.99	0.04		PRKCB	0.75	0.56	1	0.05
CST7	0.78	0.67	0.91	0		PROM2	1.34	1.07	1.68	0.01
CTSW	0.77	0.65	0.91	0		RASAL3	0.74	0.58	0.93	0.01
CXCL1	0.72	0.57	0.9	0		SDC3	0.72	0.58	0.91	0
CXCR3	0.8	0.67	0.95	0.01		SH2D2A	0.74	0.6	0.92	0.01
DBH-AS1	0.55	0.35	0.86	0.01		SIT1	0.78	0.64	0.95	0.01
DHX58	0.79	0.63	0.99	0.04		SLC43A2	0.75	0.58	0.97	0.03
DSTN	1.66	1.22	2.26	0		SLC8B1	0.6	0.42	0.87	0.01
DTX1	0.6	0.44	0.82	0		SNAI3	0.6	0.38	0.95	0.03
EMP3	0.74	0.6	0.91	0.01		SPN	0.76	0.6	0.97	0.03
FCGBP	0.84	0.72	0.99	0.04		STAT5A	0.75	0.6	0.94	0.01
FCMR	0.83	0.7	1	0.05		TAF5LP1	0.76	0.58	1	0.05
FKBP5	0.82	0.7	0.96	0.01		TBC1D10C	0.67	0.52	0.86	0
GLIPR1	0.72	0.54	0.97	0.03		TCN1	0.88	0.79	0.97	0.01
GMFG	0.75	0.61	0.92	0.01		TESPA1	0.63	0.44	0.89	0.01
GNAI2	0.54	0.38	0.77	0		TGFB1	0.75	0.6	0.95	0.02
GPR132	0.7	0.54	0.92	0.01		TNFRSF13C	0.7	0.51	0.96	0.03
GPSM3	0.82	0.68	1	0.05		TNIP1	0.53	0.38	0.73	0
GRAP2	0.64	0.43	0.95	0.03		TRAC	0.87	0.78	0.98	0.02
GZMA	0.83	0.73	0.95	0.01		TRAT1	0.72	0.54	0.97	0.03
GZMK	0.76	0.61	0.95	0.01		TRAV13-2	0.66	0.45	0.95	0.03
GZMM	0.71	0.57	0.88	0		TRBC1	0.86	0.77	0.96	0.01
H1-0	0.8	0.65	0.98	0.03		TRBV18	0.72	0.53	0.98	0.04
HCLS1	0.81	0.67	0.98	0.03		TRBV28	0.8	0.65	0.99	0.04
HCST	0.65	0.49	0.87	0		TRBV29-1	0.7	0.56	0.89	0
HLA-DMA	0.83	0.69	0.99	0.03		TRIM21	0.7	0.54	0.91	0.01
HLA-DPB1	0.82	0.7	0.95	0.01		UBA7	0.71	0.58	0.87	0
HLA-DQB1	0.86	0.75	0.98	0.02		WNT7B	1.19	1.01	1.39	0.04
