# Supplementary material for: PIK3CA mutation-driven immune signature as a prognostic marker for evaluating the tumor immune microenvironment and therapeutic response in breast cancer
Source: J Cancer Res Clin Oncol. 2024 Mar 11;150(3):119. doi: 10.1007/s00432-024-05626-4 (PMC10927816; doi:10.1007/s00432-024-05626-4)
Supplement: Supplementary file 11 — Supplementary file11 (XLS 49 KB) [file 432_2024_5626_MOESM11_ESM.xls]

## Sheet: Sheet1
Table S4. The relationship between ER status and ImmuneScore in the high- and low-risk groups.
ID	risk	ER	ImmuneScore
TCGA-5T-A9QA-01A-11R-A41B-07	High risk	Negative	-274.715
TCGA-A1-A0SD-01A-11R-A115-07	High risk	Negative	528.894
TCGA-A1-A0SE-01A-11R-A084-07	High risk	Negative	38.194
TCGA-A2-A04U-01A-11R-A115-07	High risk	Negative	-173.918
TCGA-A2-A0CT-01A-31R-A056-07	High risk	Negative	26.4272
TCGA-A2-A0CX-01A-21R-A00Z-07	High risk	Negative	1049.13
TCGA-A2-A0CY-01A-12R-A034-07	High risk	Negative	-403.685
TCGA-A2-A0CZ-01A-11R-A034-07	High risk	Negative	1229.87
TCGA-A2-A0T6-01A-11R-A084-07	High risk	Negative	1459.92
TCGA-A2-A1G1-01A-21R-A13Q-07	High risk	Negative	1485.72
TCGA-A7-A0DB-01A-11R-A00Z-07	High risk	Negative	819.85
TCGA-A7-A3IZ-01A-11R-A213-07	High risk	Negative	-88.9433
TCGA-A7-A6VV-01A-22R-A33J-07	High risk	Negative	1067.37
TCGA-A8-A06O-01A-11R-A00Z-07	High risk	Negative	547.756
TCGA-A8-A079-01A-21R-A00Z-07	High risk	Negative	338.995
TCGA-A8-A07I-01A-11R-A00Z-07	High risk	Negative	881.599
TCGA-A8-A07L-01A-11R-A00Z-07	High risk	Negative	-255.579
TCGA-A8-A07P-01A-11R-A00Z-07	High risk	Negative	554.372
TCGA-A8-A08A-01A-11R-A32Y-07	High risk	Negative	840.885
TCGA-A8-A08G-01A-11R-A00Z-07	High risk	Negative	576.259
TCGA-A8-A08J-01A-11R-A00Z-07	High risk	Negative	563.813
TCGA-A8-A08L-01A-11R-A00Z-07	High risk	Negative	1170.71
TCGA-A8-A091-01A-11R-A00Z-07	High risk	Negative	200.023
TCGA-A8-A09D-01A-11R-A00Z-07	High risk	Negative	1094.33
TCGA-A8-A09I-01A-22R-A034-07	High risk	Negative	1161.74
TCGA-A8-A09Q-01A-11R-A00Z-07	High risk	Negative	1516.8
TCGA-A8-A0A2-01A-11R-A034-07	High risk	Negative	720.568
TCGA-A8-A0AB-01A-11R-A034-07	High risk	Negative	-724.316
TCGA-AC-A23E-01A-11R-A157-07	High risk	Negative	813.235
TCGA-AC-A3HN-01A-11R-A213-07	High risk	Negative	1361.29
TCGA-AC-A3TN-01A-11R-A22K-07	High risk	Negative	218.006
TCGA-AN-A04C-01A-21R-A034-07	High risk	Negative	514.202
TCGA-AN-A0AK-01A-21R-A00Z-07	High risk	Negative	315.436
TCGA-AN-A0FL-01A-11R-A034-07	High risk	Negative	-169.613
TCGA-AN-A0FX-01A-11R-A034-07	High risk	Negative	-95.1945
TCGA-AN-A0XN-01A-21R-A109-07	High risk	Negative	1346.29
TCGA-AN-A0XO-01A-11R-A109-07	High risk	Negative	-621.577
TCGA-AN-A0XV-01A-11R-A109-07	High risk	Negative	647.029
TCGA-AO-A03P-01A-11R-A00Z-07	High risk	Negative	62.9868
TCGA-AO-A03V-01A-11R-A115-07	High risk	Negative	59.5528
TCGA-AO-A0J5-01A-11R-A034-07	High risk	Negative	391.72
TCGA-AO-A0J7-01A-11R-A034-07	High risk	Negative	-404.481
TCGA-AO-A0J9-01A-11R-A034-07	High risk	Negative	1826.44
TCGA-AO-A12C-01A-11R-A10J-07	High risk	Negative	-10.1868
TCGA-AO-A12H-01A-11R-A115-07	High risk	Negative	231.767
TCGA-AO-A1KS-01A-11R-A13Q-07	High risk	Negative	279.77
TCGA-AQ-A54N-01A-11R-A266-07	High risk	Negative	115.057
TCGA-AR-A0TY-01A-12R-A115-07	High risk	Negative	-123.208
TCGA-AR-A0TZ-01A-12R-A084-07	High risk	Negative	-65.056
TCGA-AR-A0U2-01A-11R-A109-07	High risk	Negative	492.65
TCGA-AR-A1AH-01A-11R-A12D-07	High risk	Negative	-297.554
TCGA-AR-A1AI-01A-11R-A12P-07	High risk	Negative	1833.46
TCGA-AR-A1AP-01A-11R-A12P-07	High risk	Negative	931.443
TCGA-AR-A24Q-01A-12R-A169-07	High risk	Negative	986.88
TCGA-AR-A24U-01A-11R-A169-07	High risk	Negative	1947.64
TCGA-AR-A24Z-01A-11R-A169-07	High risk	Negative	183.198
TCGA-AR-A254-01A-21R-A169-07	High risk	Negative	1589.88
TCGA-AR-A5QP-01A-11R-A28M-07	High risk	Negative	454.815
TCGA-B6-A0X5-01A-21R-A109-07	High risk	Negative	-225.832
TCGA-BH-A0BS-01A-11R-A12P-07	High risk	Negative	-21.3972
TCGA-BH-A0BZ-01A-31R-A12P-07	High risk	Negative	1844.91
TCGA-BH-A0DI-01A-21R-A12P-07	High risk	Negative	1185.34
TCGA-BH-A0HK-01A-11R-A056-07	High risk	Negative	601.702
TCGA-BH-A0HY-01A-11R-A056-07	High risk	Negative	-226.86
TCGA-BH-A18L-01A-32R-A12D-07	High risk	Negative	-133.976
TCGA-BH-A18T-01A-11R-A12D-07	High risk	Negative	395.722
TCGA-BH-A1FE-01A-11R-A13Q-07	High risk	Negative	1580.77
TCGA-BH-A1FR-01A-11R-A13Q-07	High risk	Negative	742.443
TCGA-BH-A204-01A-11R-A157-07	High risk	Negative	-370.168
TCGA-BH-A8FY-01A-11R-A36F-07	High risk	Negative	268.918
TCGA-C8-A12O-01A-11R-A115-07	High risk	Negative	931.85
TCGA-C8-A12P-01A-11R-A115-07	High risk	Negative	716.233
TCGA-C8-A12Q-01A-11R-A115-07	High risk	Negative	848.139
TCGA-D8-A13Y-01A-11R-A115-07	High risk	Negative	-885.043
TCGA-D8-A142-01A-11R-A115-07	High risk	Negative	881.509
TCGA-D8-A1J8-01A-11R-A13Q-07	High risk	Negative	1557.06
TCGA-D8-A1JD-01A-11R-A13Q-07	High risk	Negative	857.502
TCGA-D8-A1JE-01A-11R-A13Q-07	High risk	Negative	846.077
TCGA-D8-A1JI-01A-11R-A13Q-07	High risk	Negative	76.8999
TCGA-D8-A1JJ-01A-31R-A14M-07	High risk	Negative	581.564
TCGA-D8-A1X6-01A-11R-A14M-07	High risk	Negative	952.611
TCGA-D8-A1X9-01A-12R-A157-07	High risk	Negative	826.635
TCGA-D8-A1XJ-01A-11R-A14M-07	High risk	Negative	108.063
TCGA-D8-A1XO-01A-11R-A14M-07	High risk	Negative	841.245
TCGA-D8-A1XW-01A-11R-A14M-07	High risk	Negative	1530.27
TCGA-D8-A1XY-01A-11R-A14M-07	High risk	Negative	264.79
TCGA-D8-A1XZ-01A-11R-A14M-07	High risk	Negative	822.993
TCGA-D8-A27E-01A-11R-A16F-07	High risk	Negative	379.519
TCGA-D8-A27I-01A-11R-A16F-07	High risk	Negative	1375.79
TCGA-D8-A27V-01A-12R-A17B-07	High risk	Negative	150.979
TCGA-E2-A14Y-01A-21R-A12D-07	High risk	Negative	29.0948
TCGA-E2-A1BC-01A-11R-A12P-07	High risk	Negative	-96.1855
TCGA-E2-A1IE-01A-11R-A13Q-07	High risk	Negative	-664.558
TCGA-E2-A1IL-01A-11R-A14D-07	High risk	Negative	-106.062
TCGA-E2-A1IU-01A-11R-A14D-07	High risk	Negative	412.874
TCGA-E2-A1L8-01A-11R-A13Q-07	High risk	Negative	521.929
TCGA-E2-A1LB-01A-11R-A144-07	High risk	Negative	135.596
TCGA-E9-A1R5-01A-11R-A14M-07	High risk	Negative	14.3991
TCGA-E9-A1RC-01A-11R-A157-07	High risk	Negative	-428.572
TCGA-E9-A1RD-01A-11R-A157-07	High risk	Negative	274.121
TCGA-E9-A1RG-01A-11R-A14D-07	High risk	Negative	801.361
TCGA-E9-A22B-01A-11R-A157-07	High risk	Negative	586.763
TCGA-E9-A22E-01A-11R-A157-07	High risk	Negative	1264.34
TCGA-E9-A244-01A-11R-A169-07	High risk	Negative	83.1049
TCGA-E9-A248-01A-11R-A169-07	High risk	Negative	2094.36
TCGA-E9-A295-01A-11R-A16F-07	High risk	Negative	338.69
TCGA-E9-A54Y-01A-11R-A466-07	High risk	Negative	197.137
TCGA-EW-A1J6-01A-11R-A13Q-07	High risk	Negative	1256.81
TCGA-EW-A1OY-01A-11R-A144-07	High risk	Negative	301.347
TCGA-EW-A1OZ-01A-11R-A144-07	High risk	Negative	812.332
TCGA-LL-A50Y-01A-11R-A266-07	High risk	Negative	1021.38
TCGA-LL-A5YL-01A-12R-A29R-07	High risk	Negative	1231.96
TCGA-LL-A7SZ-01A-32R-A352-07	High risk	Negative	2082.21
TCGA-LL-A9Q3-01A-11R-A41B-07	High risk	Negative	979.898
TCGA-OL-A5D6-01A-21R-A27Q-07	High risk	Negative	690.991
TCGA-S3-A6ZF-01A-32R-A32P-07	High risk	Negative	881.145
TCGA-S3-A6ZG-01A-22R-A32P-07	High risk	Negative	628.462
TCGA-V7-A7HQ-01A-11R-A33J-07	High risk	Negative	501.134
TCGA-4H-AAAK-01A-12R-A41B-07	High risk	Positive	598.442
TCGA-A1-A0SG-01A-11R-A144-07	High risk	Positive	649.537
TCGA-A1-A0SH-01A-11R-A084-07	High risk	Positive	482.892
TCGA-A1-A0SN-01A-11R-A144-07	High risk	Positive	1187.88
TCGA-A1-A0SP-01A-11R-A084-07	High risk	Positive	1131.66
TCGA-A2-A04N-01A-11R-A115-07	High risk	Positive	285.93
TCGA-A2-A04P-01A-31R-A034-07	High risk	Positive	1328.93
TCGA-A2-A04T-01A-21R-A034-07	High risk	Positive	1211.18
TCGA-A2-A04Y-01A-21R-A034-07	High risk	Positive	1372.64
TCGA-A2-A0CS-01A-11R-A115-07	High risk	Positive	570.734
TCGA-A2-A0CU-01A-12R-A034-07	High risk	Positive	-66.7467
TCGA-A2-A0CW-01A-21R-A115-07	High risk	Positive	620.415
TCGA-A2-A0EV-01A-11R-A034-07	High risk	Positive	1147.66
TCGA-A2-A0EW-01A-21R-A115-07	High risk	Positive	1045.88
TCGA-A2-A0EY-01A-11R-A034-07	High risk	Positive	940.411
TCGA-A2-A0SV-01A-11R-A084-07	High risk	Positive	1261.25
TCGA-A2-A0SW-01A-11R-A084-07	High risk	Positive	1777.98
TCGA-A2-A0T0-01A-22R-A084-07	High risk	Positive	625.076
TCGA-A2-A0T1-01A-21R-A084-07	High risk	Positive	2173.62
TCGA-A2-A0T2-01A-11R-A084-07	High risk	Positive	603.421
TCGA-A2-A0T4-01A-31R-A084-07	High risk	Positive	1291.6
TCGA-A2-A0T7-01A-21R-A084-07	High risk	Positive	545.256
TCGA-A2-A0YC-01A-11R-A109-07	High risk	Positive	670.854
TCGA-A2-A0YE-01A-11R-A109-07	High risk	Positive	-145.608
TCGA-A2-A0YF-01A-21R-A109-07	High risk	Positive	692.616
TCGA-A2-A0YG-01A-21R-A109-07	High risk	Positive	140.422
TCGA-A2-A0YJ-01A-11R-A109-07	High risk	Positive	-247.546
TCGA-A2-A0YT-01A-11R-A109-07	High risk	Positive	239.466
TCGA-A2-A1FZ-01A-51R-A14D-07	High risk	Positive	912.422
TCGA-A2-A1G4-01A-11R-A13Q-07	High risk	Positive	260.351
TCGA-A2-A1G6-01A-11R-A13Q-07	High risk	Positive	674.174
TCGA-A2-A25B-01A-11R-A169-07	High risk	Positive	712.815
TCGA-A2-A25E-01A-11R-A169-07	High risk	Positive	62.7945
TCGA-A2-A3XU-01A-12R-A22U-07	High risk	Positive	-597.875
TCGA-A2-A3XX-01A-21R-A239-07	High risk	Positive	852.123
TCGA-A2-A4S3-01A-21R-A266-07	High risk	Positive	1070.16
TCGA-A7-A0CD-01A-11R-A00Z-07	High risk	Positive	-207.037
TCGA-A7-A0CG-01A-12R-A056-07	High risk	Positive	1498.29
TCGA-A7-A0D9-01A-31R-A056-07	High risk	Positive	-356.35
TCGA-A7-A0DA-01A-31R-A115-07	High risk	Positive	46.2883
TCGA-A7-A0DC-01A-11R-A00Z-07	High risk	Positive	-943.128
TCGA-A7-A13D-01A-13R-A12P-07	High risk	Positive	-138.049
TCGA-A7-A13E-01A-11R-A12P-07	High risk	Positive	-317.303
TCGA-A7-A13F-01A-11R-A12P-07	High risk	Positive	296.453
TCGA-A7-A13G-01B-04R-A22O-07	High risk	Positive	161.683
TCGA-A7-A26E-01A-11R-A169-07	High risk	Positive	267.857
TCGA-A7-A26H-01A-11R-A169-07	High risk	Positive	915.694
TCGA-A7-A26I-01B-06R-A22O-07	High risk	Positive	778.4
TCGA-A7-A26J-01A-11R-A169-07	High risk	Positive	419.832
TCGA-A7-A425-01A-11R-A24H-07	High risk	Positive	1038.22
TCGA-A7-A4SB-01A-21R-A266-07	High risk	Positive	-353.953
TCGA-A7-A4SF-01A-11R-A266-07	High risk	Positive	418.411
TCGA-A7-A56D-01A-11R-A27Q-07	High risk	Positive	1130.67
TCGA-A7-A6VW-01A-21R-A33J-07	High risk	Positive	931.258
TCGA-A8-A06P-01A-11R-A00Z-07	High risk	Positive	587.819
TCGA-A8-A06Q-01A-11R-A034-07	High risk	Positive	-405.913
TCGA-A8-A06R-01A-11R-A00Z-07	High risk	Positive	1115.51
TCGA-A8-A06T-01A-11R-A00Z-07	High risk	Positive	565.578
TCGA-A8-A06U-01A-11R-A00Z-07	High risk	Positive	716.148
TCGA-A8-A06X-01A-21R-A00Z-07	High risk	Positive	658.905
TCGA-A8-A06Y-01A-21R-A00Z-07	High risk	Positive	-457.871
TCGA-A8-A06Z-01A-11R-A00Z-07	High risk	Positive	-83.7109
TCGA-A8-A075-01A-11R-A084-07	High risk	Positive	1068.66
TCGA-A8-A076-01A-21R-A00Z-07	High risk	Positive	693.482
TCGA-A8-A07B-01A-11R-A00Z-07	High risk	Positive	91.9171
TCGA-A8-A07C-01A-11R-A034-07	High risk	Positive	899.056
TCGA-A8-A07F-01A-11R-A00Z-07	High risk	Positive	553.043
TCGA-A8-A07G-01A-11R-A034-07	High risk	Positive	680.696
TCGA-A8-A07J-01A-11R-A00Z-07	High risk	Positive	1586.75
TCGA-A8-A07O-01A-11R-A00Z-07	High risk	Positive	819.294
TCGA-A8-A07W-01A-11R-A00Z-07	High risk	Positive	654.027
TCGA-A8-A084-01A-21R-A00Z-07	High risk	Positive	-47.9741
TCGA-A8-A086-01A-11R-A00Z-07	High risk	Positive	189.45
TCGA-A8-A08B-01A-11R-A00Z-07	High risk	Positive	764.792
TCGA-A8-A08O-01A-21R-A056-07	High risk	Positive	-333.061
TCGA-A8-A08P-01A-11R-A00Z-07	High risk	Positive	1853.13
TCGA-A8-A08T-01A-21R-A00Z-07	High risk	Positive	169.89
TCGA-A8-A08X-01A-21R-A00Z-07	High risk	Positive	1427.63
TCGA-A8-A08Z-01A-21R-A00Z-07	High risk	Positive	1258.76
TCGA-A8-A092-01A-11R-A00Z-07	High risk	Positive	253.405
TCGA-A8-A093-01A-11R-A00Z-07	High risk	Positive	-280.66
TCGA-A8-A097-01A-11R-A034-07	High risk	Positive	749.331
TCGA-A8-A099-01A-11R-A00Z-07	High risk	Positive	351.065
TCGA-A8-A09A-01A-11R-A00Z-07	High risk	Positive	611.324
TCGA-A8-A09B-01A-11R-A00Z-07	High risk	Positive	156.949
TCGA-A8-A09C-01A-11R-A00Z-07	High risk	Positive	-273.475
TCGA-A8-A09E-01A-11R-A00Z-07	High risk	Positive	-168.324
TCGA-A8-A09M-01A-11R-A00Z-07	High risk	Positive	1279.2
TCGA-A8-A09N-01A-11R-A00Z-07	High risk	Positive	303.014
TCGA-A8-A09T-01A-11R-A00Z-07	High risk	Positive	423.31
TCGA-A8-A09W-01A-11R-A00Z-07	High risk	Positive	661.032
TCGA-A8-A09X-01A-11R-A00Z-07	High risk	Positive	1776.36
TCGA-A8-A0A6-01A-12R-A056-07	High risk	Positive	1844.45
TCGA-A8-A0A7-01A-11R-A00Z-07	High risk	Positive	2766.07
TCGA-A8-A0A9-01A-11R-A00Z-07	High risk	Positive	518.634
TCGA-A8-A0AD-01A-11R-A056-07	High risk	Positive	889.619
TCGA-AC-A23C-01A-12R-A169-07	High risk	Positive	956.7
TCGA-AC-A2B8-01A-11R-A17B-07	High risk	Positive	1234.24
TCGA-AC-A2FM-01A-11R-A19W-07	High risk	Positive	-398.868
TCGA-AC-A3OD-01B-06R-A22O-07	High risk	Positive	2184.28
TCGA-AC-A3QQ-01B-06R-A22O-07	High risk	Positive	755.649
TCGA-AC-A3W5-01A-11R-A22K-07	High risk	Positive	1840.03
TCGA-AC-A5XU-01A-11R-A28M-07	High risk	Positive	93.9022
TCGA-AC-A6IX-01A-12R-A32P-07	High risk	Positive	1065.3
TCGA-AC-A7VB-01A-11R-A352-07	High risk	Positive	-801.377
TCGA-AC-A8OP-01A-11R-A36F-07	High risk	Positive	472.265
TCGA-AN-A03X-01A-21R-A00Z-07	High risk	Positive	722.43
TCGA-AN-A03Y-01A-21R-A00Z-07	High risk	Positive	600.975
TCGA-AN-A041-01A-11R-A034-07	High risk	Positive	278.179
TCGA-AN-A046-01A-21R-A034-07	High risk	Positive	1565.65
TCGA-AN-A049-01A-21R-A00Z-07	High risk	Positive	878.037
TCGA-AN-A0AJ-01A-11R-A00Z-07	High risk	Positive	1449.54
TCGA-AN-A0AR-01A-11R-A00Z-07	High risk	Positive	-301.433
TCGA-AN-A0AS-01A-11R-A00Z-07	High risk	Positive	766.493
TCGA-AN-A0FT-01A-11R-A034-07	High risk	Positive	710.555
TCGA-AN-A0FV-01A-11R-A00Z-07	High risk	Positive	-42.6515
TCGA-AN-A0FW-01A-11R-A034-07	High risk	Positive	314.235
TCGA-AN-A0FY-01A-11R-A034-07	High risk	Positive	47.7716
TCGA-AN-A0FZ-01A-11R-A034-07	High risk	Positive	-279.162
TCGA-AN-A0G0-01A-11R-A034-07	High risk	Positive	184.685
TCGA-AN-A0XL-01A-11R-A10J-07	High risk	Positive	208.21
TCGA-AN-A0XW-01A-11R-A109-07	High risk	Positive	1840.79
TCGA-AO-A03M-01B-11R-A10J-07	High risk	Positive	1574.48
TCGA-AO-A03O-01A-11R-A00Z-07	High risk	Positive	966.222
TCGA-AO-A03T-01A-21R-A034-07	High risk	Positive	766.814
TCGA-AO-A03U-01B-21R-A10J-07	High risk	Positive	1990.93
TCGA-AO-A0J6-01A-11R-A034-07	High risk	Positive	1373.78
TCGA-AO-A0JA-01A-11R-A056-07	High risk	Positive	874.582
TCGA-AO-A0JB-01A-11R-A32Y-07	High risk	Positive	706.803
TCGA-AO-A0JD-01A-11R-A056-07	High risk	Positive	570.987
TCGA-AO-A0JF-01A-11R-A056-07	High risk	Positive	1258.18
TCGA-AO-A0JL-01A-11R-A056-07	High risk	Positive	58.8483
TCGA-AO-A12D-01A-11R-A115-07	High risk	Positive	1746.53
TCGA-AO-A1KO-01A-31R-A13Q-07	High risk	Positive	112.15
TCGA-AO-A1KP-01A-11R-A13Q-07	High risk	Positive	-619.923
TCGA-AO-A1KT-01A-11R-A13Q-07	High risk	Positive	620.924
TCGA-AQ-A0Y5-01A-11R-A14M-07	High risk	Positive	402.293
TCGA-AR-A0TR-01A-11R-A084-07	High risk	Positive	-23.1426
TCGA-AR-A0TU-01A-31R-A109-07	High risk	Positive	1257.29
TCGA-AR-A0TX-01A-11R-A084-07	High risk	Positive	1822.49
TCGA-AR-A1AR-01A-31R-A137-07	High risk	Positive	1906.06
TCGA-AR-A1AT-01A-11R-A12P-07	High risk	Positive	1793.03
TCGA-AR-A24H-01A-11R-A169-07	High risk	Positive	703.807
TCGA-AR-A24K-01A-11R-A169-07	High risk	Positive	-491.152
TCGA-AR-A24L-01A-11R-A169-07	High risk	Positive	172
TCGA-AR-A24N-01A-11R-A169-07	High risk	Positive	243.511
TCGA-AR-A24P-01A-11R-A169-07	High risk	Positive	428.526
TCGA-AR-A24R-01A-11R-A169-07	High risk	Positive	747.999
TCGA-AR-A24T-01A-11R-A169-07	High risk	Positive	781.481
TCGA-AR-A24V-01A-21R-A169-07	High risk	Positive	914.715
TCGA-AR-A24W-01A-11R-A169-07	High risk	Positive	-76.7702
TCGA-AR-A250-01A-31R-A169-07	High risk	Positive	1021.67
TCGA-AR-A252-01A-11R-A169-07	High risk	Positive	2467.12
TCGA-AR-A255-01A-11R-A169-07	High risk	Positive	1024.13
TCGA-AR-A256-01A-11R-A169-07	High risk	Positive	455.738
TCGA-AR-A2LK-01A-11R-A180-07	High risk	Positive	491.755
TCGA-AR-A2LQ-01A-22R-A18M-07	High risk	Positive	849.207
TCGA-B6-A0I6-01A-11R-A034-07	High risk	Positive	5.40469
TCGA-B6-A0I8-01A-11R-A034-07	High risk	Positive	-374.282
TCGA-B6-A0I9-01A-11R-A034-07	High risk	Positive	367.642
TCGA-B6-A0IE-01A-11R-A034-07	High risk	Positive	4.90201
TCGA-B6-A0IH-01A-11R-A115-07	High risk	Positive	1077.21
TCGA-B6-A0IK-01A-12R-A056-07	High risk	Positive	487.978
TCGA-B6-A0IN-01A-11R-A034-07	High risk	Positive	1577.23
TCGA-B6-A0IO-01A-11R-A034-07	High risk	Positive	323.952
TCGA-B6-A0RE-01A-11R-A056-07	High risk	Positive	192.049
TCGA-B6-A0RL-01A-11R-A084-07	High risk	Positive	-794.147
TCGA-B6-A0RM-01A-11R-A084-07	High risk	Positive	-275.434
TCGA-B6-A0RN-01A-12R-A084-07	High risk	Positive	-89.8523
TCGA-B6-A0RO-01A-22R-A084-07	High risk	Positive	-63.269
TCGA-B6-A0RP-01A-21R-A084-07	High risk	Positive	817.237
TCGA-B6-A0RS-01A-11R-A084-07	High risk	Positive	1185.33
TCGA-B6-A0WV-01A-11R-A109-07	High risk	Positive	-887.398
TCGA-B6-A0WW-01A-11R-A109-07	High risk	Positive	21.0245
TCGA-B6-A0WX-01A-11R-A109-07	High risk	Positive	967.175
TCGA-B6-A0X1-01A-11R-A109-07	High risk	Positive	1154.46
TCGA-B6-A0X4-01A-11R-A109-07	High risk	Positive	-869.366
TCGA-B6-A1KF-01A-11R-A13Q-07	High risk	Positive	-751.726
TCGA-B6-A1KI-01A-11R-A14M-07	High risk	Positive	-298.528
TCGA-B6-A1KN-01A-11R-A13Q-07	High risk	Positive	309.335
TCGA-B6-A409-01A-11R-A24H-07	High risk	Positive	506.069
TCGA-B6-A40B-01A-11R-A239-07	High risk	Positive	354.254
TCGA-B6-A40C-01A-11R-A239-07	High risk	Positive	719.814
TCGA-BH-A0AU-01A-11R-A12P-07	High risk	Positive	613.676
TCGA-BH-A0AV-01A-31R-A115-07	High risk	Positive	660.091
TCGA-BH-A0AW-01A-11R-A056-07	High risk	Positive	2267.01
TCGA-BH-A0AY-01A-21R-A00Z-07	High risk	Positive	1212.92
TCGA-BH-A0AZ-01A-21R-A12P-07	High risk	Positive	808.181
TCGA-BH-A0B1-01A-12R-A056-07	High risk	Positive	265.657
TCGA-BH-A0B3-01A-11R-A056-07	High risk	Positive	1408.46
TCGA-BH-A0BD-01A-11R-A034-07	High risk	Positive	1169.42
TCGA-BH-A0BR-01A-21R-A115-07	High risk	Positive	1200.94
TCGA-BH-A0C1-01B-11R-A12D-07	High risk	Positive	904.628
TCGA-BH-A0C7-01B-11R-A115-07	High risk	Positive	440.441
TCGA-BH-A0DH-01A-11R-A084-07	High risk	Positive	549.686
TCGA-BH-A0DS-01A-11R-A056-07	High risk	Positive	1149.62
TCGA-BH-A0DX-01A-11R-A115-07	High risk	Positive	1297.88
TCGA-BH-A0DZ-01A-11R-A00Z-07	High risk	Positive	1154.63
TCGA-BH-A0E0-01A-11R-A056-07	High risk	Positive	411.713
TCGA-BH-A0E2-01A-11R-A056-07	High risk	Positive	448.328
TCGA-BH-A0E7-01A-11R-A034-07	High risk	Positive	-392.341
TCGA-BH-A0EI-01A-11R-A115-07	High risk	Positive	-116.481
TCGA-BH-A0GY-01A-11R-A056-07	High risk	Positive	786.368
TCGA-BH-A0H6-01A-21R-A056-07	High risk	Positive	-81.6134
TCGA-BH-A0H7-01A-13R-A056-07	High risk	Positive	329.835
TCGA-BH-A0H9-01A-11R-A056-07	High risk	Positive	11.8838
TCGA-BH-A0HB-01A-11R-A056-07	High risk	Positive	1310.29
TCGA-BH-A0HL-01A-11R-A10U-07	High risk	Positive	-1046.85
TCGA-BH-A0HP-01A-12R-A084-07	High risk	Positive	759.781
TCGA-BH-A0HQ-01A-11R-A034-07	High risk	Positive	121.264
TCGA-BH-A0HU-01A-11R-A034-07	High risk	Positive	76.2881
TCGA-BH-A0HW-01A-11R-A034-07	High risk	Positive	-931.806
TCGA-BH-A18G-01A-11R-A12D-07	High risk	Positive	561.108
TCGA-BH-A18J-01A-11R-A12D-07	High risk	Positive	258.207
TCGA-BH-A18K-01A-11R-A12D-07	High risk	Positive	279.212
TCGA-BH-A18M-01A-11R-A12D-07	High risk	Positive	613.941
TCGA-BH-A18N-01A-11R-A12D-07	High risk	Positive	12.1072
TCGA-BH-A18P-01A-11R-A12D-07	High risk	Positive	424.914
TCGA-BH-A18R-01A-11R-A12D-07	High risk	Positive	443.599
TCGA-BH-A18S-01A-11R-A12D-07	High risk	Positive	204.71
TCGA-BH-A18U-01A-21R-A12D-07	High risk	Positive	595.391
TCGA-BH-A1EN-01A-11R-A13Q-07	High risk	Positive	-12.1753
TCGA-BH-A1EO-01A-11R-A137-07	High risk	Positive	1174.03
TCGA-BH-A1ET-01A-11R-A137-07	High risk	Positive	468.412
TCGA-BH-A1EV-01A-11R-A137-07	High risk	Positive	-105.306
TCGA-BH-A1EW-01A-11R-A137-07	High risk	Positive	1039.17
TCGA-BH-A1EX-01A-11R-A13Q-07	High risk	Positive	973.496
TCGA-BH-A1EY-01A-11R-A13Q-07	High risk	Positive	1572.41
TCGA-BH-A1F2-01A-31R-A13Q-07	High risk	Positive	360.417
TCGA-BH-A1F5-01A-12R-A13Q-07	High risk	Positive	-196.848
TCGA-BH-A1F6-01A-11R-A13Q-07	High risk	Positive	1340.52
TCGA-BH-A1F8-01A-11R-A13Q-07	High risk	Positive	172.091
TCGA-BH-A1FD-01A-11R-A13Q-07	High risk	Positive	379.445
TCGA-BH-A1FG-01A-11R-A13Q-07	High risk	Positive	187.836
TCGA-BH-A1FM-01A-11R-A13Q-07	High risk	Positive	97.8801
TCGA-BH-A1FN-01A-11R-A13Q-07	High risk	Positive	201.889
TCGA-BH-A1FU-01A-11R-A14D-07	High risk	Positive	1075.56
TCGA-BH-A202-01A-11R-A14M-07	High risk	Positive	1123.04
TCGA-BH-A203-01A-12R-A169-07	High risk	Positive	1119.39
TCGA-BH-A208-01A-11R-A157-07	High risk	Positive	818.907
TCGA-BH-A209-01A-11R-A157-07	High risk	Positive	2405.6
TCGA-BH-A42T-01A-11R-A24H-07	High risk	Positive	876.885
TCGA-BH-AB28-01A-31R-A41B-07	High risk	Positive	1029.48
TCGA-C8-A12L-01A-11R-A115-07	High risk	Positive	360.046
TCGA-C8-A12M-01A-11R-A115-07	High risk	Positive	67.766
TCGA-C8-A12W-01A-11R-A115-07	High risk	Positive	815.057
TCGA-C8-A12Z-01A-11R-A115-07	High risk	Positive	-222.973
TCGA-C8-A130-01A-31R-A115-07	High risk	Positive	348.677
TCGA-C8-A131-01A-11R-A115-07	High risk	Positive	849.063
TCGA-C8-A132-01A-31R-A115-07	High risk	Positive	1541.97
TCGA-C8-A135-01A-11R-A115-07	High risk	Positive	901.397
TCGA-C8-A137-01A-11R-A115-07	High risk	Positive	-504.202
TCGA-C8-A138-01A-11R-A115-07	High risk	Positive	1770.52
TCGA-C8-A1HE-01A-11R-A13Q-07	High risk	Positive	321.933
TCGA-C8-A1HI-01A-11R-A137-07	High risk	Positive	158.715
TCGA-C8-A1HK-01A-21R-A13Q-07	High risk	Positive	197.726
TCGA-C8-A1HM-01A-12R-A137-07	High risk	Positive	2196.08
TCGA-C8-A1HN-01A-11R-A137-07	High risk	Positive	289.728
TCGA-C8-A26V-01A-11R-A16F-07	High risk	Positive	513.601
TCGA-C8-A26Z-01A-11R-A16F-07	High risk	Positive	-325.663
TCGA-C8-A273-01A-11R-A16F-07	High risk	Positive	249.246
TCGA-C8-A274-01A-11R-A16F-07	High risk	Positive	61.8873
TCGA-C8-A275-01A-21R-A16F-07	High risk	Positive	1851.88
TCGA-C8-A3M8-01A-11R-A213-07	High risk	Positive	-132.536
TCGA-D8-A146-01A-31R-A115-07	High risk	Positive	727.554
TCGA-D8-A1J9-01A-11R-A13Q-07	High risk	Positive	600.405
TCGA-D8-A1JA-01A-11R-A13Q-07	High risk	Positive	362.013
TCGA-D8-A1JB-01A-11R-A13Q-07	High risk	Positive	1929.52
TCGA-D8-A1JC-01A-11R-A13Q-07	High risk	Positive	731.131
TCGA-D8-A1JF-01A-11R-A13Q-07	High risk	Positive	605.268
TCGA-D8-A1JM-01A-11R-A13Q-07	High risk	Positive	201.386
TCGA-D8-A1JN-01A-11R-A13Q-07	High risk	Positive	190.792
TCGA-D8-A1JS-01A-11R-A13Q-07	High risk	Positive	-220.423
TCGA-D8-A1JU-01A-11R-A13Q-07	High risk	Positive	1136.84
TCGA-D8-A1X5-01A-11R-A14D-07	High risk	Positive	854.916
TCGA-D8-A1X8-01A-11R-A14M-07	High risk	Positive	969.297
TCGA-D8-A1XD-01A-11R-A14D-07	High risk	Positive	-663.331
TCGA-D8-A1XF-01A-11R-A14D-07	High risk	Positive	-328.17
TCGA-D8-A1XM-01A-21R-A14M-07	High risk	Positive	1326.13
TCGA-D8-A1XT-01A-11R-A14M-07	High risk	Positive	959.965
TCGA-D8-A1XU-01A-11R-A14M-07	High risk	Positive	597.184
TCGA-D8-A1Y1-01A-21R-A14M-07	High risk	Positive	765.301
TCGA-D8-A1Y2-01A-11R-A157-07	High risk	Positive	2251.16
TCGA-D8-A1Y3-01A-11R-A157-07	High risk	Positive	1308.54
TCGA-D8-A27G-01A-11R-A16F-07	High risk	Positive	1052.05
TCGA-D8-A27N-01A-11R-A16F-07	High risk	Positive	1223.76
TCGA-D8-A27R-01A-11R-A16F-07	High risk	Positive	957.418
TCGA-E2-A10C-01A-21R-A10J-07	High risk	Positive	1325.66
TCGA-E2-A14O-01A-31R-A115-07	High risk	Positive	247.119
TCGA-E2-A14S-01A-11R-A12D-07	High risk	Positive	936.138
TCGA-E2-A14T-01A-11R-A115-07	High risk	Positive	388.304
TCGA-E2-A14V-01A-11R-A12D-07	High risk	Positive	-219.65
TCGA-E2-A14X-01A-11R-A115-07	High risk	Positive	1317.6
TCGA-E2-A14Z-01A-11R-A115-07	High risk	Positive	1867.59
TCGA-E2-A150-01A-11R-A12D-07	High risk	Positive	1111.53
TCGA-E2-A152-01A-11R-A12D-07	High risk	Positive	566.369
TCGA-E2-A153-01A-12R-A12D-07	High risk	Positive	793.132
TCGA-E2-A154-01A-11R-A115-07	High risk	Positive	-242.415
TCGA-E2-A155-01A-11R-A12D-07	High risk	Positive	-499.856
TCGA-E2-A158-01A-11R-A12D-07	High risk	Positive	-327.88
TCGA-E2-A159-01A-11R-A115-07	High risk	Positive	1855.87
TCGA-E2-A15A-01A-11R-A12D-07	High risk	Positive	967.788
TCGA-E2-A15C-01A-31R-A12D-07	High risk	Positive	335.78
TCGA-E2-A15E-01A-11R-A12D-07	High risk	Positive	-326.712
TCGA-E2-A15F-01A-11R-A115-07	High risk	Positive	224.023
TCGA-E2-A15G-01A-11R-A12D-07	High risk	Positive	19.5387
TCGA-E2-A15L-01A-11R-A12D-07	High risk	Positive	1.46856
TCGA-E2-A15O-01A-11R-A115-07	High risk	Positive	37.0932
TCGA-E2-A15P-01A-11R-A115-07	High risk	Positive	-4.41719
TCGA-E2-A1AZ-01A-11R-A12P-07	High risk	Positive	1549.68
TCGA-E2-A1B0-01A-11R-A12P-07	High risk	Positive	888.486
TCGA-E2-A1B4-01A-11R-A12P-07	High risk	Positive	-210.761
TCGA-E2-A1IG-01A-11R-A144-07	High risk	Positive	314.358
TCGA-E2-A1IH-01A-11R-A13Q-07	High risk	Positive	2013.19
TCGA-E2-A1II-01A-11R-A144-07	High risk	Positive	2501.79
TCGA-E2-A1IN-01A-11R-A13Q-07	High risk	Positive	197.053
TCGA-E2-A1LE-01A-12R-A19W-07	High risk	Positive	1549.7
TCGA-E2-A1LS-01A-12R-A157-07	High risk	Positive	-200.129
TCGA-E2-A2P5-01A-11R-A19W-07	High risk	Positive	356.955
TCGA-E2-A2P6-01A-11R-A19W-07	High risk	Positive	499.854
TCGA-E2-A576-01A-11R-A31O-07	High risk	Positive	315.919
TCGA-E9-A1N3-01A-12R-A157-07	High risk	Positive	-524.79
TCGA-E9-A1N6-01A-11R-A144-07	High risk	Positive	510.601
TCGA-E9-A1N9-01A-11R-A14D-07	High risk	Positive	319.101
TCGA-E9-A1NA-01A-11R-A144-07	High risk	Positive	1086.96
TCGA-E9-A1NF-01A-11R-A14D-07	High risk	Positive	951.704
TCGA-E9-A1NI-01A-11R-A14D-07	High risk	Positive	279.893
TCGA-E9-A1R4-01A-21R-A14D-07	High risk	Positive	1752.18
TCGA-E9-A1R6-01A-11R-A14D-07	High risk	Positive	-43.6136
TCGA-E9-A1R7-01A-11R-A14M-07	High risk	Positive	-475.29
TCGA-E9-A1RH-01A-21R-A169-07	High risk	Positive	210.628
TCGA-E9-A1RI-01A-11R-A169-07	High risk	Positive	519.225
TCGA-E9-A226-01A-21R-A157-07	High risk	Positive	-0.203006
TCGA-E9-A228-01A-31R-A157-07	High risk	Positive	321.244
TCGA-E9-A229-01A-31R-A157-07	High risk	Positive	1020.67
TCGA-E9-A22A-01A-11R-A157-07	High risk	Positive	1633.76
TCGA-E9-A245-01A-22R-A16F-07	High risk	Positive	-175.047
TCGA-E9-A249-01A-11R-A169-07	High risk	Positive	205.441
TCGA-E9-A24A-01A-11R-A169-07	High risk	Positive	1221.16
TCGA-E9-A2JS-01A-11R-A180-07	High risk	Positive	110.426
TCGA-E9-A3Q9-01A-11R-A21T-07	High risk	Positive	1141.29
TCGA-EW-A1IW-01A-11R-A13Q-07	High risk	Positive	651.076
TCGA-EW-A1IZ-01A-11R-A13Q-07	High risk	Positive	2466.48
TCGA-EW-A1P0-01A-11R-A144-07	High risk	Positive	430.7
TCGA-EW-A1P4-01A-21R-A144-07	High risk	Positive	1629.81
TCGA-EW-A1P5-01A-11R-A144-07	High risk	Positive	1067.28
TCGA-EW-A1P8-01A-11R-A144-07	High risk	Positive	1441.46
TCGA-EW-A6SD-01A-12R-A33J-07	High risk	Positive	1285.95
TCGA-GM-A2D9-01A-11R-A18M-07	High risk	Positive	716.556
TCGA-GM-A3XL-01A-11R-A22U-07	High risk	Positive	1530.45
TCGA-JL-A3YX-01A-11R-A22U-07	High risk	Positive	-206.329
TCGA-LD-A74U-01A-13R-A33J-07	High risk	Positive	1132.33
TCGA-LL-A442-01A-11R-A24H-07	High risk	Positive	663.762
TCGA-LL-A5YM-01A-11R-A28M-07	High risk	Positive	623.386
TCGA-LL-A5YP-01A-21R-A28M-07	High risk	Positive	1038.61
TCGA-LL-A6FR-01A-12R-A31O-07	High risk	Positive	332.805
TCGA-LL-A7T0-01A-31R-A352-07	High risk	Positive	756.987
TCGA-LL-A8F5-01A-11R-A36F-07	High risk	Positive	1161.63
TCGA-LQ-A4E4-01A-11R-A266-07	High risk	Positive	-432.053
TCGA-OL-A5RW-01A-11R-A28M-07	High risk	Positive	634.922
TCGA-OL-A5RZ-01A-11R-A28M-07	High risk	Positive	-241.718
TCGA-OL-A66O-01A-11R-A31O-07	High risk	Positive	-224.805
TCGA-OL-A66P-01A-11R-A31O-07	High risk	Positive	2680.96
TCGA-PE-A5DC-01A-12R-A27Q-07	High risk	Positive	201.539
TCGA-PE-A5DD-01A-12R-A27Q-07	High risk	Positive	944.706
TCGA-S3-A6ZH-01A-22R-A32P-07	High risk	Positive	254.785
TCGA-S3-AA0Z-01A-11R-A41B-07	High risk	Positive	1185.79
TCGA-S3-AA11-01A-31R-A41B-07	High risk	Positive	-470.369
TCGA-S3-AA12-01A-11R-A41B-07	High risk	Positive	-212.761
TCGA-UU-A93S-01A-21R-A41B-07	High risk	Positive	453.466
TCGA-WT-AB41-01A-11R-A41B-07	High risk	Positive	2282.59
TCGA-WT-AB44-01A-11R-A41B-07	High risk	Positive	565.31
TCGA-XX-A89A-01A-11R-A36F-07	High risk	Positive	1767.28
TCGA-3C-AAAU-01A-11R-A41B-07	Low risk	Negative	-417.441
TCGA-3C-AALI-01A-11R-A41B-07	Low risk	Negative	1191.14
TCGA-3C-AALJ-01A-31R-A41B-07	Low risk	Negative	1199.83
TCGA-3C-AALK-01A-11R-A41B-07	Low risk	Negative	657.692
TCGA-A2-A04V-01A-21R-A034-07	Low risk	Negative	510.912
TCGA-A2-A04X-01A-21R-A034-07	Low risk	Negative	1770.37
TCGA-A2-A0CR-01A-11R-A22K-07	Low risk	Negative	2769.9
TCGA-A2-A0D3-01A-11R-A115-07	Low risk	Negative	538.803
TCGA-A2-A0EM-01A-11R-A034-07	Low risk	Negative	200.099
TCGA-A2-A0ST-01A-12R-A084-07	Low risk	Negative	3024.76
TCGA-A2-A0YI-01A-31R-A10J-07	Low risk	Negative	1796.44
TCGA-A2-A0YL-01A-21R-A109-07	Low risk	Negative	789.056
TCGA-A2-A3XW-01A-11R-A239-07	Low risk	Negative	1378.9
TCGA-A2-A4RW-01A-21R-A266-07	Low risk	Negative	639.417
TCGA-A8-A07E-01A-11R-A034-07	Low risk	Negative	953.925
TCGA-A8-A07R-01A-21R-A034-07	Low risk	Negative	-77.826
TCGA-A8-A08S-01A-11R-A034-07	Low risk	Negative	306.491
TCGA-A8-A09R-01A-11R-A00Z-07	Low risk	Negative	1104.96
TCGA-AC-A23G-01A-11R-A213-07	Low risk	Negative	1167.74
TCGA-AC-A2FO-01A-11R-A180-07	Low risk	Negative	1683.45
TCGA-AC-A6IW-01A-12R-A33J-07	Low risk	Negative	2342.8
TCGA-AC-A6NO-01A-12R-A33J-07	Low risk	Negative	-113.702
TCGA-AC-A8OS-01A-12R-A41B-07	Low risk	Negative	1143.3
TCGA-AN-A0AL-01A-11R-A00Z-07	Low risk	Negative	1326.95
TCGA-AN-A0FN-01A-11R-A034-07	Low risk	Negative	2183.12
TCGA-AN-A0FS-01A-11R-A034-07	Low risk	Negative	60.8717
TCGA-AO-A0J4-01A-11R-A034-07	Low risk	Negative	1468.24
TCGA-AO-A128-01A-11R-A10J-07	Low risk	Negative	3060.19
TCGA-AO-A1KR-01A-12R-A144-07	Low risk	Negative	519.608
TCGA-AQ-A04J-01A-02R-A034-07	Low risk	Negative	1916.39
TCGA-AR-A0TV-01A-21R-A084-07	Low risk	Negative	1324.14
TCGA-AR-A0U3-01A-11R-A109-07	Low risk	Negative	188.764
TCGA-AR-A0U4-01A-11R-A109-07	Low risk	Negative	2170.85
TCGA-AR-A1AM-01A-41R-A22K-07	Low risk	Negative	769.053
TCGA-AR-A1AS-01A-11R-A12P-07	Low risk	Negative	193.317
TCGA-AR-A1AW-01A-21R-A12P-07	Low risk	Negative	3090.62
TCGA-AR-A1AX-01A-11R-A12P-07	Low risk	Negative	2260.84
TCGA-AR-A1AY-01A-21R-A12P-07	Low risk	Negative	101.955
TCGA-AR-A24M-01A-11R-A169-07	Low risk	Negative	368.493
TCGA-AR-A24O-01A-11R-A169-07	Low risk	Negative	1220.66
TCGA-AR-A251-01A-12R-A169-07	Low risk	Negative	342.075
TCGA-B6-A0IA-01A-11R-A034-07	Low risk	Negative	-231.057
TCGA-B6-A0IB-01A-11R-A034-07	Low risk	Negative	-644.079
TCGA-B6-A0IJ-01A-11R-A034-07	Low risk	Negative	2002.57
TCGA-B6-A0IM-01A-11R-A034-07	Low risk	Negative	34.6172
TCGA-B6-A0RG-01A-11R-A056-07	Low risk	Negative	-271.342
TCGA-B6-A2IU-01A-32R-A18M-07	Low risk	Negative	-247.176
TCGA-B6-A401-01A-11R-A239-07	Low risk	Negative	1045.03
TCGA-BH-A0B0-01A-21R-A115-07	Low risk	Negative	1381.95
TCGA-BH-A0B7-01A-12R-A115-07	Low risk	Negative	1718.72
TCGA-BH-A0BF-01A-21R-A12P-07	Low risk	Negative	2389.91
TCGA-BH-A0BV-01A-11R-A00Z-07	Low risk	Negative	1146.56
TCGA-BH-A0DE-01A-11R-A115-07	Low risk	Negative	1099.29
TCGA-BH-A0HX-01A-21R-A056-07	Low risk	Negative	454.518
TCGA-BH-A0W4-01A-11R-A109-07	Low risk	Negative	-182.58
TCGA-BH-A0W5-01A-11R-A109-07	Low risk	Negative	2105.12
TCGA-BH-A18H-01A-11R-A12D-07	Low risk	Negative	1883.44
TCGA-BH-A18I-01A-11R-A12D-07	Low risk	Negative	1307.95
TCGA-BH-A18V-01A-11R-A12D-07	Low risk	Negative	1362.3
TCGA-BH-A1FB-01A-11R-A13Q-07	Low risk	Negative	1798.01
TCGA-BH-A42U-01A-12R-A24H-07	Low risk	Negative	1449.96
TCGA-BH-A42V-01A-11R-A24H-07	Low risk	Negative	984.955
TCGA-BH-A5IZ-01A-11R-A27Q-07	Low risk	Negative	353.317
TCGA-BH-A5J0-01A-11R-A27Q-07	Low risk	Negative	1910.44
TCGA-C8-A12V-01A-11R-A115-07	Low risk	Negative	2952.04
TCGA-C8-A1HG-01A-11R-A137-07	Low risk	Negative	1506.91
TCGA-C8-A3M7-01A-12R-A21T-07	Low risk	Negative	614.882
TCGA-D8-A141-01A-11R-A115-07	Low risk	Negative	2196.01
TCGA-D8-A145-01A-11R-A115-07	Low risk	Negative	612.748
TCGA-D8-A147-01A-11R-A115-07	Low risk	Negative	970.526
TCGA-D8-A27K-01A-11R-A16F-07	Low risk	Negative	883.972
TCGA-D8-A27L-01A-11R-A16F-07	Low risk	Negative	1041.02
TCGA-D8-A4Z1-01A-21R-A266-07	Low risk	Negative	534.425
TCGA-E2-A108-01A-13R-A10J-07	Low risk	Negative	2703.5
TCGA-E2-A10B-01A-11R-A10J-07	Low risk	Negative	538.076
TCGA-E2-A14P-01A-31R-A12D-07	Low risk	Negative	739.109
TCGA-E2-A14Q-01A-11R-A12D-07	Low risk	Negative	275.772
TCGA-E2-A15S-01A-11R-A115-07	Low risk	Negative	-725.883
TCGA-E2-A1IF-01A-11R-A144-07	Low risk	Negative	623.575
TCGA-E2-A1LK-01A-21R-A14D-07	Low risk	Negative	208.639
TCGA-E2-A3DX-01A-21R-A213-07	Low risk	Negative	2000.88
TCGA-E9-A1N5-01A-11R-A14D-07	Low risk	Negative	1142.15
TCGA-E9-A1R0-01A-22R-A16F-07	Low risk	Negative	675.765
TCGA-E9-A22D-01A-11R-A157-07	Low risk	Negative	2590.62
TCGA-E9-A243-01A-21R-A169-07	Low risk	Negative	2784.85
TCGA-E9-A5UP-01A-11R-A28M-07	Low risk	Negative	278.481
TCGA-E9-A6HE-01A-11R-A31O-07	Low risk	Negative	976.866
TCGA-EW-A1OV-01A-11R-A144-07	Low risk	Negative	2673.11
TCGA-GM-A2DA-01A-11R-A18M-07	Low risk	Negative	1625.69
TCGA-LD-A66U-01A-11R-A31O-07	Low risk	Negative	1475.58
TCGA-LL-A440-01A-11R-A24H-07	Low risk	Negative	1723.6
TCGA-LL-A5YO-01A-21R-A28M-07	Low risk	Negative	2834.47
TCGA-LL-A6FP-01A-11R-A31O-07	Low risk	Negative	-410.739
TCGA-LL-A73Y-01A-11R-A33J-07	Low risk	Negative	1176.46
TCGA-OL-A5DA-01A-11R-A27Q-07	Low risk	Negative	405.514
TCGA-OL-A66J-01A-11R-A29R-07	Low risk	Negative	556.244
TCGA-OL-A66K-01A-11R-A29R-07	Low risk	Negative	105.136
TCGA-OL-A6VO-01A-12R-A33J-07	Low risk	Negative	566.533
TCGA-PE-A5DE-01A-11R-A27Q-07	Low risk	Negative	2603.06
TCGA-5L-AAT0-01A-12R-A41B-07	Low risk	Positive	1336.28
TCGA-5L-AAT1-01A-12R-A41B-07	Low risk	Positive	2075.63
TCGA-A1-A0SF-01A-11R-A144-07	Low risk	Positive	966.865
TCGA-A1-A0SI-01A-11R-A144-07	Low risk	Positive	1181.33
TCGA-A1-A0SJ-01A-11R-A084-07	Low risk	Positive	266.925
TCGA-A1-A0SO-01A-22R-A084-07	Low risk	Positive	-504.023
TCGA-A1-A0SQ-01A-21R-A144-07	Low risk	Positive	258.209
TCGA-A2-A04Q-01A-21R-A034-07	Low risk	Positive	2770.73
TCGA-A2-A04R-01A-41R-A109-07	Low risk	Positive	-500.389
TCGA-A2-A0CK-01A-11R-A22K-07	Low risk	Positive	766.321
TCGA-A2-A0CL-01A-11R-A115-07	Low risk	Positive	2815.8
TCGA-A2-A0CM-01A-31R-A034-07	Low risk	Positive	1771.23
TCGA-A2-A0CO-01A-13R-A22K-07	Low risk	Positive	1954.97
TCGA-A2-A0CP-01A-11R-A034-07	Low risk	Positive	497.563
TCGA-A2-A0CQ-01A-21R-A034-07	Low risk	Positive	805.623
TCGA-A2-A0CV-01A-31R-A115-07	Low risk	Positive	1074.48
TCGA-A2-A0D0-01A-11R-A00Z-07	Low risk	Positive	1002.28
TCGA-A2-A0D1-01A-11R-A034-07	Low risk	Positive	-284.494
TCGA-A2-A0D2-01A-21R-A034-07	Low risk	Positive	1193.75
TCGA-A2-A0D4-01A-11R-A00Z-07	Low risk	Positive	-425.607
TCGA-A2-A0EN-01A-13R-A084-07	Low risk	Positive	2163.05
TCGA-A2-A0EO-01A-11R-A034-07	Low risk	Positive	1029.61
TCGA-A2-A0EP-01A-52R-A22U-07	Low risk	Positive	3056.96
TCGA-A2-A0EQ-01A-11R-A034-07	Low risk	Positive	2336.68
TCGA-A2-A0ER-01A-21R-A034-07	Low risk	Positive	238.774
TCGA-A2-A0ES-01A-11R-A115-07	Low risk	Positive	785.659
TCGA-A2-A0ET-01A-31R-A034-07	Low risk	Positive	498.106
TCGA-A2-A0EU-01A-22R-A056-07	Low risk	Positive	29.6357
TCGA-A2-A0EX-01A-21R-A034-07	Low risk	Positive	607.507
TCGA-A2-A0SU-01A-11R-A084-07	Low risk	Positive	597.665
TCGA-A2-A0SX-01A-12R-A084-07	Low risk	Positive	2008.41
TCGA-A2-A0SY-01A-31R-A084-07	Low risk	Positive	1302.13
TCGA-A2-A0T3-01A-21R-A115-07	Low risk	Positive	-351.834
TCGA-A2-A0T5-01A-21R-A084-07	Low risk	Positive	195.966
TCGA-A2-A0YD-01A-11R-A109-07	Low risk	Positive	1287.6
TCGA-A2-A0YH-01A-11R-A109-07	Low risk	Positive	1731.84
TCGA-A2-A0YK-01A-22R-A109-07	Low risk	Positive	2139.99
TCGA-A2-A0YM-01A-11R-A109-07	Low risk	Positive	1128.79
TCGA-A2-A1FV-01A-11R-A13Q-07	Low risk	Positive	-541.772
TCGA-A2-A1FW-01A-11R-A13Q-07	Low risk	Positive	-36.6229
TCGA-A2-A1FX-01A-11R-A13Q-07	Low risk	Positive	692.038
TCGA-A2-A1G0-01A-11R-A13Q-07	Low risk	Positive	895.26
TCGA-A2-A259-01A-11R-A16F-07	Low risk	Positive	1016.36
TCGA-A2-A25A-01A-12R-A16F-07	Low risk	Positive	1174.57
TCGA-A2-A25C-01A-11R-A169-07	Low risk	Positive	511.889
TCGA-A2-A25F-01A-11R-A169-07	Low risk	Positive	3305.83
TCGA-A2-A3KC-01A-11R-A213-07	Low risk	Positive	853.23
TCGA-A2-A3XS-01A-11R-A22U-07	Low risk	Positive	926.557
TCGA-A2-A3XT-01A-11R-A22U-07	Low risk	Positive	1756.11
TCGA-A2-A3XV-01A-21R-A239-07	Low risk	Positive	548.484
TCGA-A2-A3XY-01A-11R-A239-07	Low risk	Positive	1627.69
TCGA-A2-A3XZ-01A-42R-A239-07	Low risk	Positive	1916.22
TCGA-A2-A3Y0-01A-11R-A239-07	Low risk	Positive	1474.6
TCGA-A2-A4RY-01A-31R-A266-07	Low risk	Positive	873.211
TCGA-A2-A4S2-01A-12R-A266-07	Low risk	Positive	1424.26
TCGA-A7-A0CE-01A-11R-A00Z-07	Low risk	Positive	52.174
TCGA-A7-A0CH-01A-21R-A00Z-07	Low risk	Positive	65.017
TCGA-A7-A0CJ-01A-21R-A00Z-07	Low risk	Positive	134.131
TCGA-A7-A13H-01A-11R-A22K-07	Low risk	Positive	1625.99
TCGA-A7-A2KD-01A-31R-A21T-07	Low risk	Positive	1144.43
TCGA-A7-A3J1-01A-11R-A213-07	Low risk	Positive	1768.97
TCGA-A7-A426-01A-22R-A24H-07	Low risk	Positive	662.725
TCGA-A7-A4SA-01A-11R-A266-07	Low risk	Positive	1688.14
TCGA-A7-A4SC-01A-12R-A266-07	Low risk	Positive	721.18
TCGA-A7-A4SD-01A-11R-A266-07	Low risk	Positive	1463.88
TCGA-A7-A4SE-01A-11R-A266-07	Low risk	Positive	438.451
TCGA-A7-A5ZW-01A-12R-A29R-07	Low risk	Positive	829.696
TCGA-A7-A5ZX-01A-12R-A29R-07	Low risk	Positive	74.1663
TCGA-A7-A6VX-01A-12R-A33J-07	Low risk	Positive	247.696
TCGA-A7-A6VY-01A-12R-A33J-07	Low risk	Positive	1517.74
TCGA-A8-A07S-01A-11R-A034-07	Low risk	Positive	291.433
TCGA-A8-A07U-01A-11R-A034-07	Low risk	Positive	2393.64
TCGA-A8-A07Z-01A-11R-A00Z-07	Low risk	Positive	698.077
TCGA-A8-A08C-01A-11R-A00Z-07	Low risk	Positive	-1.21654
TCGA-A8-A08F-01A-11R-A00Z-07	Low risk	Positive	1556.28
TCGA-A8-A08I-01A-11R-A00Z-07	Low risk	Positive	2263.41
TCGA-A8-A08R-01A-11R-A034-07	Low risk	Positive	1518.16
TCGA-A8-A095-01A-11R-A00Z-07	Low risk	Positive	324.242
TCGA-A8-A09K-01A-11R-A00Z-07	Low risk	Positive	811.926
TCGA-A8-A09V-01A-11R-A034-07	Low risk	Positive	-290.163
TCGA-A8-A0A1-01A-11R-A00Z-07	Low risk	Positive	1789.75
TCGA-A8-A0A4-01A-11R-A00Z-07	Low risk	Positive	-85.5769
TCGA-AC-A2BK-01A-11R-A21T-07	Low risk	Positive	-600.91
TCGA-AC-A2BM-01A-11R-A21T-07	Low risk	Positive	817.56
TCGA-AC-A2FB-01A-11R-A17B-07	Low risk	Positive	2403.86
TCGA-AC-A2FE-01A-11R-A19W-07	Low risk	Positive	2076.66
TCGA-AC-A2FF-01A-11R-A17B-07	Low risk	Positive	1497.18
TCGA-AC-A2FG-01A-11R-A17B-07	Low risk	Positive	256.55
TCGA-AC-A2FK-01A-12R-A180-07	Low risk	Positive	691.776
TCGA-AC-A2QI-01A-12R-A19W-07	Low risk	Positive	1102.87
TCGA-AC-A3BB-01A-21R-A19W-07	Low risk	Positive	1854.73
TCGA-AC-A3QP-01A-11R-A22U-07	Low risk	Positive	1373.4
TCGA-AC-A3TM-01A-11R-A22K-07	Low risk	Positive	950.677
TCGA-AC-A3W7-01A-11R-A22K-07	Low risk	Positive	274.206
TCGA-AC-A3YI-01A-21R-A239-07	Low risk	Positive	882.244
TCGA-AC-A4ZE-01A-11R-A41B-07	Low risk	Positive	32.2976
TCGA-AC-A5EH-01A-11R-A28M-07	Low risk	Positive	944.528
TCGA-AC-A5XS-01A-11R-A29R-07	Low risk	Positive	1672.27
TCGA-AC-A62X-01A-11R-A29R-07	Low risk	Positive	-202.719
TCGA-AC-A62Y-01A-11R-A29R-07	Low risk	Positive	1347.91
TCGA-AC-A6IV-01A-12R-A33J-07	Low risk	Positive	1908.61
TCGA-AC-A8OQ-01A-11R-A41B-07	Low risk	Positive	1563.5
TCGA-AN-A04A-01A-21R-A034-07	Low risk	Positive	324.738
TCGA-AN-A04D-01A-21R-A034-07	Low risk	Positive	-711.18
TCGA-AN-A0AM-01A-11R-A034-07	Low risk	Positive	994.466
TCGA-AN-A0AT-01A-11R-A034-07	Low risk	Positive	585.676
TCGA-AN-A0FD-01A-11R-A034-07	Low risk	Positive	644.617
TCGA-AN-A0FF-01A-11R-A034-07	Low risk	Positive	1032.25
TCGA-AN-A0FJ-01A-11R-A00Z-07	Low risk	Positive	96.6682
TCGA-AN-A0FK-01A-11R-A034-07	Low risk	Positive	80.7407
TCGA-AN-A0XP-01A-11R-A109-07	Low risk	Positive	133.271
TCGA-AN-A0XR-01A-11R-A109-07	Low risk	Positive	-227.462
TCGA-AN-A0XS-01A-22R-A109-07	Low risk	Positive	1239.44
TCGA-AN-A0XT-01A-11R-A109-07	Low risk	Positive	-1.66889
TCGA-AN-A0XU-01A-11R-A109-07	Low risk	Positive	763.833
TCGA-AO-A03L-01A-41R-A056-07	Low risk	Positive	792.003
TCGA-AO-A03N-01B-11R-A10J-07	Low risk	Positive	125.969
TCGA-AO-A03R-01A-21R-A034-07	Low risk	Positive	1279.54
TCGA-AO-A0J2-01A-11R-A034-07	Low risk	Positive	1147.83
TCGA-AO-A0J3-01A-11R-A034-07	Low risk	Positive	-341.065
TCGA-AO-A0J8-01A-21R-A034-07	Low risk	Positive	968.712
TCGA-AO-A0JC-01A-11R-A056-07	Low risk	Positive	3674.26
TCGA-AO-A0JE-01A-11R-A056-07	Low risk	Positive	1785.15
TCGA-AO-A0JG-01A-31R-A084-07	Low risk	Positive	1319.97
TCGA-AO-A0JI-01A-21R-A056-07	Low risk	Positive	-61.6846
TCGA-AO-A0JJ-01A-11R-A056-07	Low risk	Positive	1718.34
TCGA-AO-A0JM-01A-21R-A056-07	Low risk	Positive	579.182
TCGA-AO-A124-01A-11R-A10J-07	Low risk	Positive	252.08
TCGA-AO-A126-01A-11R-A10J-07	Low risk	Positive	681.6
TCGA-AO-A129-01A-21R-A10J-07	Low risk	Positive	1638.63
TCGA-AO-A12A-01A-21R-A115-07	Low risk	Positive	715.644
TCGA-AO-A12B-01A-11R-A10J-07	Low risk	Positive	31.5007
TCGA-AO-A12E-01A-11R-A10J-07	Low risk	Positive	752.289
TCGA-AO-A12F-01A-11R-A115-07	Low risk	Positive	-35.7952
TCGA-AQ-A04H-01B-11R-A10J-07	Low risk	Positive	-102.832
TCGA-AQ-A04L-01B-21R-A10J-07	Low risk	Positive	206.924
TCGA-AQ-A1H2-01A-11R-A13Q-07	Low risk	Positive	367.901
TCGA-AQ-A1H3-01A-31R-A13Q-07	Low risk	Positive	782.584
TCGA-AQ-A7U7-01A-22R-A352-07	Low risk	Positive	2624.59
TCGA-AR-A0TP-01A-11R-A084-07	Low risk	Positive	-573.012
TCGA-AR-A0TQ-01A-11R-A084-07	Low risk	Positive	1293.81
TCGA-AR-A0TS-01A-11R-A115-07	Low risk	Positive	2211.89
TCGA-AR-A0TT-01A-31R-A084-07	Low risk	Positive	2571.98
TCGA-AR-A0U0-01A-11R-A109-07	Low risk	Positive	1850.97
TCGA-AR-A1AJ-01A-21R-A12P-07	Low risk	Positive	2640.08
TCGA-AR-A1AK-01A-21R-A12P-07	Low risk	Positive	1708.95
TCGA-AR-A1AL-01A-21R-A12P-07	Low risk	Positive	709.929
TCGA-AR-A1AN-01A-11R-A12P-07	Low risk	Positive	698.6
TCGA-AR-A1AO-01A-11R-A12P-07	Low risk	Positive	2688.16
TCGA-AR-A1AQ-01A-11R-A12P-07	Low risk	Positive	2019.24
TCGA-AR-A1AU-01A-11R-A12P-07	Low risk	Positive	180.082
TCGA-AR-A24S-01A-11R-A169-07	Low risk	Positive	1667.34
TCGA-AR-A24X-01A-11R-A169-07	Low risk	Positive	273.539
TCGA-AR-A2LE-01A-11R-A180-07	Low risk	Positive	284.988
TCGA-AR-A2LH-01A-31R-A18M-07	Low risk	Positive	2098.49
TCGA-AR-A2LJ-01A-12R-A19W-07	Low risk	Positive	1897.44
TCGA-AR-A2LL-01A-11R-A180-07	Low risk	Positive	787.201
TCGA-AR-A2LM-01A-11R-A180-07	Low risk	Positive	625.582
TCGA-AR-A2LN-01A-21R-A18M-07	Low risk	Positive	971.806
TCGA-AR-A2LO-01A-31R-A18M-07	Low risk	Positive	1493.25
TCGA-AR-A5QM-01A-11R-A27Q-07	Low risk	Positive	1171.45
TCGA-AR-A5QN-01A-12R-A28M-07	Low risk	Positive	755.635
TCGA-B6-A0I1-01A-11R-A21T-07	Low risk	Positive	-425.901
TCGA-B6-A0I2-01A-11R-A034-07	Low risk	Positive	2051.82
TCGA-B6-A0I5-01A-11R-A034-07	Low risk	Positive	762.679
TCGA-B6-A0IG-01A-11R-A034-07	Low risk	Positive	83.053
TCGA-B6-A0IP-01A-11R-A034-07	Low risk	Positive	438.354
TCGA-B6-A0IQ-01A-11R-A034-07	Low risk	Positive	479.487
TCGA-B6-A0RH-01A-21R-A115-07	Low risk	Positive	375.429
TCGA-B6-A0RI-01A-11R-A056-07	Low risk	Positive	415.831
TCGA-B6-A0RQ-01A-11R-A115-07	Low risk	Positive	-269.857
TCGA-B6-A0RT-01A-21R-A084-07	Low risk	Positive	3138.5
TCGA-B6-A0RU-01A-11R-A084-07	Low risk	Positive	-81.3291
TCGA-B6-A0RV-01A-11R-A084-07	Low risk	Positive	899.597
TCGA-B6-A0WS-01A-11R-A115-07	Low risk	Positive	1480.39
TCGA-B6-A0WT-01A-11R-A109-07	Low risk	Positive	20.4272
TCGA-B6-A0WY-01A-11R-A109-07	Low risk	Positive	600.579
TCGA-B6-A0WZ-01A-11R-A109-07	Low risk	Positive	-196.75
TCGA-B6-A0X7-01A-11R-A10J-07	Low risk	Positive	-52.5196
TCGA-B6-A1KC-01B-11R-A157-07	Low risk	Positive	-228.276
TCGA-B6-A3ZX-01A-11R-A239-07	Low risk	Positive	2522.32
TCGA-B6-A400-01A-11R-A239-07	Low risk	Positive	1052.97
TCGA-B6-A402-01A-11R-A239-07	Low risk	Positive	-293.853
TCGA-B6-A408-01A-12R-A24H-07	Low risk	Positive	1415.38
TCGA-BH-A0B5-01A-11R-A12P-07	Low risk	Positive	837.007
TCGA-BH-A0B6-01A-11R-A19W-07	Low risk	Positive	2623.21
TCGA-BH-A0B8-01A-21R-A056-07	Low risk	Positive	131.291
TCGA-BH-A0B9-01A-11R-A056-07	Low risk	Positive	1735.57
TCGA-BH-A0BA-01A-11R-A056-07	Low risk	Positive	543.208
TCGA-BH-A0BC-01A-22R-A084-07	Low risk	Positive	1571.87
TCGA-BH-A0BG-01A-11R-A115-07	Low risk	Positive	1632.39
TCGA-BH-A0BJ-01A-11R-A056-07	Low risk	Positive	782.013
TCGA-BH-A0BL-01A-11R-A115-07	Low risk	Positive	1792.07
TCGA-BH-A0BM-01A-11R-A056-07	Low risk	Positive	313.757
TCGA-BH-A0BO-01A-23R-A12D-07	Low risk	Positive	1247.4
TCGA-BH-A0BP-01A-11R-A115-07	Low risk	Positive	457.256
TCGA-BH-A0BQ-01A-21R-A115-07	Low risk	Positive	1140.56
TCGA-BH-A0BT-01A-11R-A12P-07	Low risk	Positive	602.825
TCGA-BH-A0BW-01A-11R-A115-07	Low risk	Positive	1888.69
TCGA-BH-A0C0-01A-21R-A056-07	Low risk	Positive	2320.7
TCGA-BH-A0C3-01A-21R-A12P-07	Low risk	Positive	1286.15
TCGA-BH-A0DG-01A-21R-A12P-07	Low risk	Positive	1249.36
TCGA-BH-A0DK-01A-21R-A056-07	Low risk	Positive	1977.7
TCGA-BH-A0DO-01B-11R-A12D-07	Low risk	Positive	-26.3539
TCGA-BH-A0DP-01A-21R-A056-07	Low risk	Positive	1082.42
TCGA-BH-A0DQ-01A-11R-A084-07	Low risk	Positive	635.74
TCGA-BH-A0DT-01A-21R-A12D-07	Low risk	Positive	882.901
TCGA-BH-A0DV-01A-21R-A12P-07	Low risk	Positive	1029.92
TCGA-BH-A0E1-01A-11R-A056-07	Low risk	Positive	-96.5369
TCGA-BH-A0E6-01A-11R-A034-07	Low risk	Positive	926.475
TCGA-BH-A0E9-01B-11R-A115-07	Low risk	Positive	579.964
TCGA-BH-A0EA-01A-11R-A115-07	Low risk	Positive	585.65
TCGA-BH-A0EB-01A-11R-A034-07	Low risk	Positive	1560.39
TCGA-BH-A0EE-01A-11R-A034-07	Low risk	Positive	817.023
TCGA-BH-A0GZ-01A-11R-A056-07	Low risk	Positive	227.517
TCGA-BH-A0H0-01A-11R-A056-07	Low risk	Positive	-119.565
TCGA-BH-A0H3-01A-11R-A12P-07	Low risk	Positive	807.447
TCGA-BH-A0H5-01A-21R-A115-07	Low risk	Positive	3080.04
TCGA-BH-A0HA-01A-11R-A12P-07	Low risk	Positive	1234.07
TCGA-BH-A0HF-01A-11R-A056-07	Low risk	Positive	1129.99
TCGA-BH-A0HI-01A-11R-A084-07	Low risk	Positive	550.243
TCGA-BH-A0HN-01A-11R-A10U-07	Low risk	Positive	96.1764
TCGA-BH-A0HO-01A-11R-A034-07	Low risk	Positive	929.15
TCGA-BH-A0RX-01A-21R-A084-07	Low risk	Positive	2250.98
TCGA-BH-A0W3-01A-11R-A109-07	Low risk	Positive	148.377
TCGA-BH-A0W7-01A-11R-A115-07	Low risk	Positive	1793.19
TCGA-BH-A18F-01A-11R-A12D-07	Low risk	Positive	912.011
TCGA-BH-A18Q-01A-12R-A12D-07	Low risk	Positive	872.273
TCGA-BH-A1ES-01A-11R-A137-07	Low risk	Positive	-518.487
TCGA-BH-A1EU-01A-11R-A137-07	Low risk	Positive	1888.21
TCGA-BH-A1F0-01A-11R-A137-07	Low risk	Positive	2502.45
TCGA-BH-A1FC-01A-11R-A13Q-07	Low risk	Positive	1615.33
TCGA-BH-A1FH-01A-12R-A13Q-07	Low risk	Positive	517.076
TCGA-BH-A1FJ-01A-11R-A13Q-07	Low risk	Positive	-470.317
TCGA-BH-A1FL-01A-11R-A13Q-07	Low risk	Positive	-45.799
TCGA-BH-A201-01A-11R-A14M-07	Low risk	Positive	94.5359
TCGA-BH-A28O-01A-11R-A22K-07	Low risk	Positive	608.448
TCGA-BH-A28Q-01A-11R-A16F-07	Low risk	Positive	266.844
TCGA-BH-A2L8-01A-11R-A18M-07	Low risk	Positive	2115.91
TCGA-BH-A6R8-01A-21R-A33J-07	Low risk	Positive	1007.57
TCGA-BH-A8FZ-01A-11R-A352-07	Low risk	Positive	1811.08
TCGA-C8-A12N-01A-11R-A115-07	Low risk	Positive	827.374
TCGA-C8-A12U-01A-11R-A115-07	Low risk	Positive	977.146
TCGA-C8-A12Y-01A-11R-A12D-07	Low risk	Positive	437.694
TCGA-C8-A134-01A-11R-A115-07	Low risk	Positive	1222.37
TCGA-C8-A1HF-01A-11R-A137-07	Low risk	Positive	1606.15
TCGA-C8-A1HJ-01A-11R-A13Q-07	Low risk	Positive	199.218
TCGA-C8-A26W-01A-11R-A16F-07	Low risk	Positive	1143.99
TCGA-C8-A26X-01A-31R-A16F-07	Low risk	Positive	2131.34
TCGA-C8-A278-01A-11R-A169-07	Low risk	Positive	1762.32
TCGA-C8-A27A-01A-11R-A169-07	Low risk	Positive	-334.932
TCGA-C8-A27B-01A-11R-A169-07	Low risk	Positive	1629.19
TCGA-C8-A8HR-01A-11R-A36F-07	Low risk	Positive	1606.21
TCGA-D8-A13Z-01A-11R-A115-07	Low risk	Positive	1245.03
TCGA-D8-A140-01A-11R-A115-07	Low risk	Positive	765.399
TCGA-D8-A143-01A-11R-A115-07	Low risk	Positive	648.87
TCGA-D8-A1JG-01B-11R-A13Q-07	Low risk	Positive	1402
TCGA-D8-A1JH-01A-11R-A13Q-07	Low risk	Positive	1030.08
TCGA-D8-A1JL-01A-11R-A13Q-07	Low risk	Positive	1782.65
TCGA-D8-A1JP-01A-11R-A13Q-07	Low risk	Positive	929.946
TCGA-D8-A1JT-01A-31R-A13Q-07	Low risk	Positive	249.763
TCGA-D8-A1XG-01A-11R-A14D-07	Low risk	Positive	-8.43766
TCGA-D8-A1XK-01A-21R-A14M-07	Low risk	Positive	998.192
TCGA-D8-A1XL-01A-11R-A14M-07	Low risk	Positive	1716.46
TCGA-D8-A1XQ-01A-11R-A14M-07	Low risk	Positive	1565.44
TCGA-D8-A1XR-01A-11R-A14M-07	Low risk	Positive	-10.5834
TCGA-D8-A1Y0-01A-11R-A14M-07	Low risk	Positive	1356.9
TCGA-D8-A27F-01A-11R-A16F-07	Low risk	Positive	264.471
TCGA-D8-A27H-01A-11R-A16F-07	Low risk	Positive	383.065
TCGA-D8-A27M-01A-11R-A16F-07	Low risk	Positive	2061.08
TCGA-D8-A27P-01A-11R-A16F-07	Low risk	Positive	-141.396
TCGA-D8-A27T-01A-11R-A16F-07	Low risk	Positive	1270.15
TCGA-D8-A3Z5-01A-41R-A24H-07	Low risk	Positive	28.181
TCGA-D8-A3Z6-01A-11R-A239-07	Low risk	Positive	134.489
TCGA-D8-A73U-01A-11R-A33J-07	Low risk	Positive	2981.57
TCGA-E2-A105-01A-11R-A10J-07	Low risk	Positive	-282.77
TCGA-E2-A106-01A-11R-A10J-07	Low risk	Positive	-491.129
TCGA-E2-A107-01A-11R-A10J-07	Low risk	Positive	50.6184
TCGA-E2-A109-01A-11R-A10J-07	Low risk	Positive	273.803
TCGA-E2-A10A-01A-21R-A115-07	Low risk	Positive	350.694
TCGA-E2-A10E-01A-21R-A10J-07	Low risk	Positive	372.382
TCGA-E2-A10F-01A-11R-A10J-07	Low risk	Positive	1382.97
TCGA-E2-A14N-01A-31R-A137-07	Low risk	Positive	918.878
TCGA-E2-A14R-01A-11R-A115-07	Low risk	Positive	1444.85
TCGA-E2-A14U-01A-11R-A22K-07	Low risk	Positive	-66.2488
TCGA-E2-A156-01A-11R-A12D-07	Low risk	Positive	-280.236
TCGA-E2-A15D-01A-11R-A115-07	Low risk	Positive	445.8
TCGA-E2-A15H-01A-11R-A12D-07	Low risk	Positive	-54.7373
TCGA-E2-A15I-01A-21R-A137-07	Low risk	Positive	954.039
TCGA-E2-A15J-01A-11R-A12P-07	Low risk	Positive	-95.9511
TCGA-E2-A15K-01A-11R-A12P-07	Low risk	Positive	1305.14
TCGA-E2-A15M-01A-11R-A12D-07	Low risk	Positive	2059.96
TCGA-E2-A15R-01A-11R-A115-07	Low risk	Positive	-793.66
TCGA-E2-A15T-01A-11R-A115-07	Low risk	Positive	-473.554
TCGA-E2-A1B1-01A-21R-A12P-07	Low risk	Positive	1662.82
TCGA-E2-A1B5-01A-21R-A12P-07	Low risk	Positive	2672.83
TCGA-E2-A1B6-01A-31R-A12P-07	Low risk	Positive	2834.21
TCGA-E2-A1BD-01A-11R-A12P-07	Low risk	Positive	121.458
TCGA-E2-A1IJ-01A-11R-A144-07	Low risk	Positive	1567.99
TCGA-E2-A1IK-01A-11R-A144-07	Low risk	Positive	1224.35
TCGA-E2-A1IO-01A-11R-A144-07	Low risk	Positive	992.874
TCGA-E2-A1L6-01A-11R-A13Q-07	Low risk	Positive	479.135
TCGA-E2-A1L7-01A-11R-A144-07	Low risk	Positive	1495.55
TCGA-E2-A1L9-01A-11R-A13Q-07	Low risk	Positive	979.684
TCGA-E2-A1LA-01A-11R-A144-07	Low risk	Positive	1818.29
TCGA-E2-A1LG-01A-21R-A14M-07	Low risk	Positive	307.2
TCGA-E2-A1LH-01A-11R-A14D-07	Low risk	Positive	2253.12
TCGA-E2-A1LI-01A-12R-A157-07	Low risk	Positive	1025.61
TCGA-E2-A1LL-01A-11R-A144-07	Low risk	Positive	-63.6991
TCGA-E2-A56Z-01A-12R-A29R-07	Low risk	Positive	-1.88556
TCGA-E2-A570-01A-11R-A29R-07	Low risk	Positive	156.087
TCGA-E9-A1N4-01A-11R-A14M-07	Low risk	Positive	1457.68
TCGA-E9-A1N8-01A-11R-A144-07	Low risk	Positive	-403.851
TCGA-E9-A1NC-01A-21R-A26B-07	Low risk	Positive	1782.36
TCGA-E9-A1ND-01A-11R-A144-07	Low risk	Positive	2277.07
TCGA-E9-A1NE-01A-21R-A14M-07	Low risk	Positive	2427.5
TCGA-E9-A1NH-01A-11R-A14D-07	Low risk	Positive	742.778
TCGA-E9-A1QZ-01A-21R-A169-07	Low risk	Positive	1866.67
TCGA-E9-A1R3-01A-31R-A14M-07	Low risk	Positive	1053.97
TCGA-E9-A1RA-01A-11R-A14D-07	Low risk	Positive	533.356
TCGA-E9-A227-01A-11R-A157-07	Low risk	Positive	1434.87
TCGA-E9-A22G-01A-11R-A157-07	Low risk	Positive	196.099
TCGA-E9-A22H-01A-11R-A157-07	Low risk	Positive	556.326
TCGA-E9-A247-01A-11R-A169-07	Low risk	Positive	-355.59
TCGA-E9-A2JT-01A-22R-A18M-07	Low risk	Positive	3160.92
TCGA-E9-A3HO-01A-11R-A213-07	Low risk	Positive	878.412
TCGA-E9-A3QA-01A-61R-A22K-07	Low risk	Positive	2271.19
TCGA-E9-A3X8-01A-31R-A22U-07	Low risk	Positive	1548.22
TCGA-E9-A5FK-01A-11R-A27Q-07	Low risk	Positive	2450.85
TCGA-EW-A1IX-01A-12R-A144-07	Low risk	Positive	622.897
TCGA-EW-A1IY-01A-11R-A13Q-07	Low risk	Positive	1621.93
TCGA-EW-A1J2-01A-21R-A13Q-07	Low risk	Positive	1090.89
TCGA-EW-A1J3-01A-11R-A13Q-07	Low risk	Positive	236.26
TCGA-EW-A1J5-01A-11R-A13Q-07	Low risk	Positive	1634.11
TCGA-EW-A1OX-01A-11R-A144-07	Low risk	Positive	-1085.96
TCGA-EW-A1P1-01A-31R-A14D-07	Low risk	Positive	1567.21
TCGA-EW-A1P3-01A-11R-A144-07	Low risk	Positive	495.334
TCGA-EW-A6S9-01A-22R-A33J-07	Low risk	Positive	212.649
TCGA-GI-A2C8-01A-11R-A16F-07	Low risk	Positive	1244.78
TCGA-GI-A2C9-01A-11R-A21T-07	Low risk	Positive	619.907
TCGA-GM-A2DB-01A-31R-A18M-07	Low risk	Positive	1110.07
TCGA-GM-A3NW-01A-21R-A22K-07	Low risk	Positive	365.031
TCGA-GM-A3XG-01A-31R-A24H-07	Low risk	Positive	-132.014
TCGA-GM-A4E0-01A-12R-A266-07	Low risk	Positive	1978.52
TCGA-GM-A5PV-01A-11R-A28M-07	Low risk	Positive	623.631
TCGA-GM-A5PX-01A-12R-A28M-07	Low risk	Positive	631.2
TCGA-HN-A2NL-01A-11R-A18M-07	Low risk	Positive	667.479
TCGA-HN-A2OB-01A-21R-A27Q-07	Low risk	Positive	365.809
TCGA-JL-A3YW-01A-12R-A239-07	Low risk	Positive	1767.23
TCGA-LD-A7W5-01A-22R-A352-07	Low risk	Positive	1972.5
TCGA-LD-A7W6-01A-81R-A352-07	Low risk	Positive	492.289
TCGA-LD-A9QF-01A-32R-A41B-07	Low risk	Positive	2705.04
TCGA-LL-A441-01A-11R-A24H-07	Low risk	Positive	2287.4
TCGA-LL-A5YN-01A-11R-A28M-07	Low risk	Positive	2410.37
TCGA-LL-A73Z-01A-11R-A32P-07	Low risk	Positive	1418.39
TCGA-LL-A740-01A-21R-A32P-07	Low risk	Positive	761.798
TCGA-MS-A51U-01A-31R-A266-07	Low risk	Positive	742.946
TCGA-OK-A5Q2-01A-11R-A27Q-07	Low risk	Positive	1455.26
TCGA-OL-A5D7-01A-11R-A27Q-07	Low risk	Positive	1823.45
TCGA-OL-A5D8-01A-11R-A27Q-07	Low risk	Positive	533.938
TCGA-OL-A5RU-01A-11R-A28M-07	Low risk	Positive	1683.63
TCGA-OL-A5RV-01A-12R-A28M-07	Low risk	Positive	20.5932
TCGA-OL-A5RX-01A-11R-A28M-07	Low risk	Positive	642.537
TCGA-OL-A5RY-01A-21R-A28M-07	Low risk	Positive	2393.9
TCGA-OL-A5S0-01A-11R-A28M-07	Low risk	Positive	1323.42
TCGA-OL-A66I-01A-21R-A29R-07	Low risk	Positive	2686.56
TCGA-OL-A66L-01A-12R-A31O-07	Low risk	Positive	1445.44
TCGA-OL-A66N-01A-12R-A31O-07	Low risk	Positive	1150.19
TCGA-OL-A6VQ-01A-12R-A41B-07	Low risk	Positive	738.377
TCGA-OL-A6VR-01A-32R-A33J-07	Low risk	Positive	-349.023
TCGA-PL-A8LX-01A-11R-A41B-07	Low risk	Positive	485.491
TCGA-PL-A8LY-01A-11R-A41B-07	Low risk	Positive	350.275
TCGA-PL-A8LZ-01A-31R-A36F-07	Low risk	Positive	2111.51
TCGA-S3-AA10-01A-21R-A41B-07	Low risk	Positive	2349.17
TCGA-W8-A86G-01A-21R-A36F-07	Low risk	Positive	-370.377
TCGA-XX-A899-01A-11R-A36F-07	Low risk	Positive	1942.83
TCGA-Z7-A8R5-01A-42R-A41B-07	Low risk	Positive	1640.22
