# Supplementary material for: PIK3CA mutation-driven immune signature as a prognostic marker for evaluating the tumor immune microenvironment and therapeutic response in breast cancer
Source: J Cancer Res Clin Oncol. 2024 Mar 11;150(3):119. doi: 10.1007/s00432-024-05626-4 (PMC10927816; doi:10.1007/s00432-024-05626-4)
Supplement: Supplementary file 13 — Supplementary file13 (XLS 252 KB) [file 432_2024_5626_MOESM13_ESM.xls]

## Sheet: Sheet1
Table S6. Evaluation of TIDE profiles on immunotherapy response rate in TCGA-BRCA cohort.
Patient	No benefits	Responder	TIDE	IFNG	MSI Expr Sig	Merck18	CD274	CD8	CTL.flag	Dysfunction	Exclusion	MDSC	CAF	TAM M2
TCGA-3C-AAAU-01A-11R-A41B-07	FALSE	FALSE	0.88	27.7	0	11.97	-0.31	-0.47	FALSE	-0.18	0.88	0.05	0.08	0
TCGA-3C-AALI-01A-11R-A41B-07	FALSE	TRUE	-0.02	150.13	0	55.75	0.86	6.19	TRUE	-0.02	0.47	0.02	0.05	-0.01
TCGA-3C-AALJ-01A-31R-A41B-07	FALSE	TRUE	-0.1	111.62	0	47.58	-0.26	4.16	TRUE	-0.1	0.76	0.03	0.09	0
TCGA-3C-AALK-01A-11R-A41B-07	FALSE	FALSE	1.21	79.38	0	31.73	-0.13	0.81	FALSE	-0.07	1.21	0.03	0.14	0.01
TCGA-4H-AAAK-01A-12R-A41B-07	FALSE	FALSE	1.81	89.03	0.57	27.87	-0.14	0.35	FALSE	-0.06	1.81	0.04	0.23	0
TCGA-5L-AAT0-01A-12R-A41B-07	FALSE	TRUE	-0.07	179.42	0	57.66	-0.04	3.45	TRUE	-0.07	1.16	0.03	0.14	0.01
TCGA-5L-AAT1-01A-12R-A41B-07	FALSE	FALSE	0.02	439.78	0	135.39	1.75	10.09	TRUE	0.02	0.74	0.01	0.1	-0.01
TCGA-5T-A9QA-01A-11R-A41B-07	FALSE	FALSE	0.4	27.24	1	16.56	-0.5	0.77	FALSE	-0.17	0.4	0.04	0.02	0
TCGA-A1-A0SD-01A-11R-A115-07	FALSE	FALSE	1	75.96	0	28.7	0.31	0.26	FALSE	-0.22	1	0.03	0.13	-0.01
TCGA-A1-A0SE-01A-11R-A084-07	FALSE	FALSE	1.38	58.85	1	21.58	-0.26	1.91	FALSE	-0.28	1.38	0.05	0.15	0.01
TCGA-A1-A0SF-01A-11R-A144-07	FALSE	TRUE	-0.16	116.8	1	46.39	-0.03	6.01	TRUE	-0.16	0.69	0.03	0.06	0.01
TCGA-A1-A0SG-01A-11R-A144-07	FALSE	FALSE	1.4	89.61	1	21.65	-0.23	0.66	FALSE	-0.11	1.4	0.04	0.16	0.01
TCGA-A1-A0SH-01A-11R-A084-07	FALSE	FALSE	1.65	87.06	0	25.61	-0.44	-0.18	FALSE	0.01	1.65	0.02	0.24	0
TCGA-A1-A0SI-01A-11R-A144-07	FALSE	TRUE	-0.05	147.72	0	53.05	0.8	4.95	TRUE	-0.05	1.56	0.03	0.23	-0.01
TCGA-A1-A0SJ-01A-11R-A084-07	FALSE	FALSE	0.91	42.95	0	22.51	-0.46	1.04	FALSE	-0.27	0.91	0.03	0.1	0
TCGA-A1-A0SN-01A-11R-A144-07	FALSE	TRUE	-0.14	144.7	0	48.46	0.21	4.5	TRUE	-0.14	1.25	0.03	0.16	0
TCGA-A1-A0SO-01A-22R-A084-07	FALSE	FALSE	0.74	45.31	0	15.39	-0.61	0.32	FALSE	-0.73	0.74	0.06	0.03	0.02
TCGA-A1-A0SP-01A-11R-A084-07	FALSE	FALSE	1.02	152.09	1	37.35	0.06	0.52	FALSE	-0.34	1.02	0.06	0.03	0.01
TCGA-A1-A0SQ-01A-21R-A144-07	FALSE	FALSE	0.15	62.19	0	20.57	-0.5	-0.05	FALSE	0.01	0.15	0.01	0.01	0
TCGA-A2-A04N-01A-11R-A115-07	FALSE	FALSE	1.49	95.21	1	30.07	-0.12	0.38	FALSE	-0.17	1.49	0.04	0.18	0.01
TCGA-A2-A04P-01A-31R-A034-07	FALSE	FALSE	0.89	86.99	0	39.65	0.36	0.99	FALSE	-0.14	0.89	0.04	0.03	0
TCGA-A2-A04Q-01A-21R-A034-07	FALSE	TRUE	-0.09	732.91	0	168.39	5.9	16.29	TRUE	-0.09	0.28	0.01	0.01	-0.02
TCGA-A2-A04R-01A-41R-A109-07	FALSE	FALSE	0.6	16.14	0.03	7	-0.36	-0.13	FALSE	-0.39	0.6	0.03	0.06	0
TCGA-A2-A04T-01A-21R-A034-07	FALSE	TRUE	-0.48	160.16	0.17	45.15	1.01	4.77	TRUE	-0.48	0.68	0.05	0.04	0.01
TCGA-A2-A04U-01A-11R-A115-07	FALSE	FALSE	0.84	30.75	0.15	13.82	-0.62	0.26	FALSE	-0.4	0.84	0.05	0.05	0.02
TCGA-A2-A04V-01A-21R-A034-07	FALSE	FALSE	1.35	55.16	1	19.51	-0.32	0.02	FALSE	-0.19	1.35	0.05	0.15	0.01
TCGA-A2-A04X-01A-21R-A034-07	FALSE	TRUE	-0.02	196.64	0	79.99	1.54	3.73	TRUE	-0.02	0.08	0.01	0.01	-0.02
TCGA-A2-A04Y-01A-21R-A034-07	FALSE	TRUE	-0.16	149.63	0.15	31.5	-0.12	3.46	TRUE	-0.16	0.58	0.02	0.06	0
TCGA-A2-A0CK-01A-11R-A22K-07	FALSE	FALSE	0.95	117.11	1	44.01	-0.23	1.77	FALSE	-0.09	0.95	0.03	0.11	0
TCGA-A2-A0CL-01A-11R-A115-07	FALSE	FALSE	0.04	392.06	0	127.81	3.76	19.38	TRUE	0.04	0.25	0	0.04	-0.03
TCGA-A2-A0CM-01A-31R-A034-07	FALSE	TRUE	-0.31	355.82	0	81.46	6.04	7.22	TRUE	-0.31	0.48	0.03	0.06	-0.03
TCGA-A2-A0CO-01A-13R-A22K-07	FALSE	FALSE	0.09	166.34	0	55.73	0.95	5.02	TRUE	0.09	0.84	0.02	0.12	-0.02
TCGA-A2-A0CP-01A-11R-A034-07	FALSE	FALSE	1.41	81.4	1	31.2	-0.18	0.53	FALSE	-0.09	1.41	0.04	0.16	0.01
TCGA-A2-A0CQ-01A-21R-A034-07	FALSE	FALSE	0.44	170.78	0.97	47.26	-0.21	0.27	FALSE	-0.05	0.44	0.02	0.03	0.02
TCGA-A2-A0CR-01A-11R-A22K-07	FALSE	FALSE	0.09	317.59	0	127.27	0.26	15.05	TRUE	0.09	0.22	0.01	0.02	0
TCGA-A2-A0CS-01A-11R-A115-07	FALSE	FALSE	1.28	126.77	0	35.25	-0.24	-0.27	FALSE	-0.05	1.28	0.03	0.16	0.01
TCGA-A2-A0CT-01A-31R-A056-07	FALSE	FALSE	1	63.88	0.5	15.6	-0.23	-0.17	FALSE	-0.46	1	0.05	0.09	0
TCGA-A2-A0CU-01A-12R-A034-07	FALSE	FALSE	0.93	49.33	0	17.39	0.02	0.16	FALSE	-0.19	0.93	0.04	0.1	0
TCGA-A2-A0CV-01A-31R-A115-07	FALSE	TRUE	-0.19	172.93	1	36.84	0.19	4.24	TRUE	-0.19	1.07	0.04	0.12	0
TCGA-A2-A0CW-01A-21R-A115-07	FALSE	FALSE	0.6	136.73	0	42.6	0.54	1.15	FALSE	-0.25	0.6	0.05	0.06	-0.03
TCGA-A2-A0CX-01A-21R-A00Z-07	FALSE	FALSE	0.95	163.24	0	51.44	0.59	0.58	FALSE	-0.21	0.95	0.03	0.11	0
TCGA-A2-A0CY-01A-12R-A034-07	FALSE	FALSE	0.54	6.96	1	6.3	-0.76	0.2	FALSE	-0.17	0.54	0.05	0.02	0.01
TCGA-A2-A0CZ-01A-11R-A034-07	FALSE	TRUE	-0.01	103.89	0.17	47.66	-0.1	2.35	TRUE	-0.01	1.13	0.02	0.16	0
TCGA-A2-A0D0-01A-11R-A00Z-07	FALSE	FALSE	0.73	166.7	0.04	49	0.01	2.55	FALSE	-0.33	0.73	0.06	0.04	0
TCGA-A2-A0D1-01A-11R-A034-07	FALSE	FALSE	0.79	17.86	1	10.86	-0.48	0.19	FALSE	-0.28	0.79	0.05	0.05	0.01
TCGA-A2-A0D2-01A-21R-A034-07	FALSE	TRUE	-0.32	107.53	0	37.23	-0.12	2.57	TRUE	-0.32	0.94	0.05	0.07	0.01
TCGA-A2-A0D3-01A-11R-A115-07	FALSE	FALSE	0.74	152.09	1	35.13	0.24	2.58	FALSE	-0.4	0.74	0.04	0.06	0.01
TCGA-A2-A0D4-01A-11R-A00Z-07	FALSE	FALSE	0.52	19.74	0	8.77	-0.44	-0.38	FALSE	-0.38	0.52	0.03	0.04	-0.01
TCGA-A2-A0EM-01A-11R-A034-07	FALSE	FALSE	1.32	87.95	1	27.69	0.12	0.02	FALSE	-0.22	1.32	0.03	0.15	0.02
TCGA-A2-A0EN-01A-13R-A084-07	FALSE	TRUE	-0.01	314.71	0	75.38	1.33	6.36	TRUE	-0.01	0.52	0	0.09	-0.01
TCGA-A2-A0EO-01A-11R-A034-07	FALSE	FALSE	1.29	96.17	1	31.69	-0.15	1.7	FALSE	-0.14	1.29	0.03	0.16	0
TCGA-A2-A0EP-01A-52R-A22U-07	FALSE	FALSE	0.11	402.42	0	137.04	2.54	5.45	TRUE	0.11	0.79	-0.01	0.13	-0.01
TCGA-A2-A0EQ-01A-11R-A034-07	FALSE	TRUE	-0.15	365.08	0.07	116.74	2.41	6.84	TRUE	-0.15	0.08	0	0.01	0
TCGA-A2-A0ER-01A-21R-A034-07	FALSE	FALSE	0.35	60.56	1	19.91	-0.55	0.07	FALSE	-0.19	0.35	0.02	0.03	0
TCGA-A2-A0ES-01A-11R-A115-07	FALSE	TRUE	-0.11	96.51	1	30.46	0.08	1.96	TRUE	-0.11	0.92	0.02	0.11	0
TCGA-A2-A0ET-01A-31R-A034-07	FALSE	FALSE	0.76	70.93	0	25.08	-0.1	1.81	FALSE	-0.26	0.76	0.03	0.09	0
TCGA-A2-A0EU-01A-22R-A056-07	FALSE	FALSE	1.22	54.73	0.69	15.14	0.53	0.45	FALSE	-0.33	1.22	0.05	0.13	0
TCGA-A2-A0EV-01A-11R-A034-07	FALSE	FALSE	0.65	148.3	0	59.49	0.41	1.92	FALSE	-0.04	0.65	0.01	0.09	-0.01
TCGA-A2-A0EW-01A-21R-A115-07	FALSE	TRUE	-0.11	154.38	0.89	41.61	0.49	3.33	TRUE	-0.11	1.35	0.02	0.19	0
TCGA-A2-A0EX-01A-21R-A034-07	FALSE	FALSE	1.05	94.77	1	30.52	-0.43	0.52	FALSE	-0.16	1.05	0.04	0.1	0.02
TCGA-A2-A0EY-01A-11R-A034-07	FALSE	FALSE	0.48	121.96	0	33.91	-0.08	1.39	FALSE	-0.12	0.48	0.01	0.05	0
TCGA-A2-A0ST-01A-12R-A084-07	FALSE	TRUE	-0.02	640.6	0	195.99	6.08	14.78	TRUE	-0.02	-0.01	0	0	-0.01
TCGA-A2-A0SU-01A-11R-A084-07	FALSE	FALSE	1.01	109.23	1	35.08	-0.46	1.38	FALSE	-0.21	1.01	0.04	0.1	0.01
TCGA-A2-A0SV-01A-11R-A084-07	FALSE	FALSE	1.03	113.04	0	48.94	0.2	0.04	FALSE	-0.14	1.03	0.03	0.15	-0.02
TCGA-A2-A0SW-01A-11R-A084-07	FALSE	TRUE	-0.11	178.92	0	59.7	0.74	9.98	TRUE	-0.11	0.05	0	0.01	-0.01
TCGA-A2-A0SX-01A-12R-A084-07	FALSE	TRUE	-0.21	189.17	0	61.82	1.93	6.53	TRUE	-0.21	0.2	0.01	0.03	-0.01
TCGA-A2-A0SY-01A-31R-A084-07	FALSE	FALSE	0.79	128.15	1	37.94	0.15	1.74	FALSE	-0.1	0.79	0.03	0.08	0.01
TCGA-A2-A0T0-01A-22R-A084-07	FALSE	FALSE	0.89	87.87	1	31.84	-0.05	0.09	FALSE	-0.4	0.89	0.04	0.09	0
TCGA-A2-A0T1-01A-21R-A084-07	FALSE	TRUE	-0.02	299.05	0	87	1.65	6.38	TRUE	-0.02	0.42	0.01	0.06	0
TCGA-A2-A0T2-01A-11R-A084-07	FALSE	TRUE	-0.2	48.86	0	29.66	-0.34	1.8	TRUE	-0.2	0.49	0.02	0.06	-0.01
TCGA-A2-A0T3-01A-21R-A115-07	FALSE	FALSE	1.03	24.55	0.16	12.07	-0.35	0.71	FALSE	-0.3	1.03	0.06	0.09	-0.01
TCGA-A2-A0T4-01A-31R-A084-07	FALSE	TRUE	-0.12	155.78	0	51.93	0.15	2.88	TRUE	-0.12	1.34	0.03	0.18	-0.01
TCGA-A2-A0T5-01A-21R-A084-07	FALSE	FALSE	1.08	60.24	1	15.68	-0.27	-0.09	FALSE	-0.31	1.08	0.06	0.09	0.02
TCGA-A2-A0T6-01A-11R-A084-07	FALSE	TRUE	-0.1	177.78	0.13	42.21	0.66	2.8	TRUE	-0.1	1.78	0.03	0.25	0
TCGA-A2-A0T7-01A-21R-A084-07	FALSE	TRUE	-0.21	78.54	0	32.89	0.07	2.07	TRUE	-0.21	1.52	0.04	0.2	0
TCGA-A2-A0YC-01A-11R-A109-07	FALSE	FALSE	0.94	88.27	0.01	26.11	0.17	0.52	FALSE	-0.1	0.94	0.02	0.13	-0.01
TCGA-A2-A0YD-01A-11R-A109-07	FALSE	FALSE	1.51	153.63	0	52.21	1.91	2.46	FALSE	-0.07	1.51	0.03	0.22	-0.02
TCGA-A2-A0YE-01A-11R-A109-07	FALSE	FALSE	0.98	46.12	0	22.67	-0.36	-0.26	FALSE	-0.39	0.98	0.05	0.1	-0.01
TCGA-A2-A0YF-01A-21R-A109-07	FALSE	FALSE	0.61	148.47	0.05	30.49	-0.05	-0.11	FALSE	-0.25	0.61	0.02	0.07	0
TCGA-A2-A0YG-01A-21R-A109-07	FALSE	FALSE	0.79	78.69	0	24.05	-0.38	-0.06	FALSE	-0.43	0.79	0.04	0.07	-0.01
TCGA-A2-A0YH-01A-11R-A109-07	FALSE	TRUE	-0.09	173.92	0	53.19	1.9	2.21	TRUE	-0.09	0.46	0.01	0.07	-0.03
TCGA-A2-A0YI-01A-31R-A10J-07	FALSE	TRUE	-0.13	246.89	0.13	64.51	0.27	6.01	TRUE	-0.13	0.36	0	0.05	0
TCGA-A2-A0YJ-01A-11R-A109-07	FALSE	FALSE	0.74	19.84	0	13.71	-0.16	0.17	FALSE	-0.48	0.74	0.05	0.06	0
TCGA-A2-A0YK-01A-22R-A109-07	FALSE	TRUE	-0.04	242.55	0.73	74.4	1.35	11.87	TRUE	-0.04	0.68	0.01	0.09	0
TCGA-A2-A0YL-01A-21R-A109-07	FALSE	TRUE	-0.22	93.95	1	35.33	0.95	3.65	TRUE	-0.22	1.26	0.05	0.14	0.01
TCGA-A2-A0YM-01A-11R-A109-07	FALSE	FALSE	0.82	120.41	0	34.84	0.69	0.94	FALSE	-0.42	0.82	0.05	0.07	-0.01
TCGA-A2-A0YT-01A-11R-A109-07	FALSE	FALSE	0.77	63.78	0	21.67	-0.28	1.69	FALSE	-0.46	0.77	0.05	0.07	-0.01
TCGA-A2-A1FV-01A-11R-A13Q-07	FALSE	FALSE	0.92	27.09	1	7.92	-0.55	-0.14	FALSE	-0.51	0.92	0.04	0.08	0.01
TCGA-A2-A1FW-01A-11R-A13Q-07	FALSE	FALSE	0.84	49.42	0	12.54	-0.34	0.27	FALSE	-0.45	0.84	0.05	0.08	0
TCGA-A2-A1FX-01A-11R-A13Q-07	FALSE	FALSE	1.19	105.84	0.04	30.12	-0.33	1.55	FALSE	-0.34	1.19	0.06	0.12	0
TCGA-A2-A1FZ-01A-51R-A14D-07	FALSE	FALSE	1.34	122.1	0	40.07	-0.26	1.05	FALSE	-0.16	1.34	0.01	0.19	0
TCGA-A2-A1G0-01A-11R-A13Q-07	FALSE	TRUE	-0.18	105.69	0	28.35	0.05	2.12	TRUE	-0.18	0.67	0.01	0.1	0.01
TCGA-A2-A1G1-01A-21R-A13Q-07	FALSE	FALSE	0.65	180.28	0	47.17	2.69	2.86	FALSE	-0.34	0.65	0.03	0.07	-0.01
TCGA-A2-A1G4-01A-11R-A13Q-07	FALSE	FALSE	0.47	37.83	1	13.63	-0.22	0.62	FALSE	-0.32	0.47	0.03	0.03	0.01
TCGA-A2-A1G6-01A-11R-A13Q-07	FALSE	TRUE	-0.24	115.97	1	32.11	0.49	3.94	TRUE	-0.24	0.78	0.03	0.08	0.02
TCGA-A2-A259-01A-11R-A16F-07	FALSE	FALSE	1.06	123.01	1	24.45	1.95	0.52	FALSE	-0.35	1.06	0.04	0.1	0.01
TCGA-A2-A25A-01A-12R-A16F-07	FALSE	TRUE	-0.15	181.82	0.11	61.48	0.68	3.46	TRUE	-0.15	1.27	0.03	0.15	0
TCGA-A2-A25B-01A-11R-A169-07	FALSE	FALSE	0.97	89.85	0	26.47	0.5	0.98	FALSE	-0.48	0.97	0.04	0.11	0
TCGA-A2-A25C-01A-11R-A169-07	FALSE	FALSE	1.04	75.7	0	31.16	0.35	0.64	FALSE	-0.2	1.04	0.03	0.14	-0.02
TCGA-A2-A25E-01A-11R-A169-07	FALSE	FALSE	1.03	61.37	0	18.9	-0.35	0.47	FALSE	-0.53	1.03	0.05	0.1	0
TCGA-A2-A25F-01A-11R-A169-07	FALSE	FALSE	0.03	658.26	0	142.78	8.17	17.15	TRUE	0.03	0.21	-0.01	0.05	-0.01
TCGA-A2-A3KC-01A-11R-A213-07	FALSE	FALSE	1.16	101.32	0	39.94	-0.13	1.35	FALSE	-0.09	1.16	0.03	0.15	0
TCGA-A2-A3XS-01A-11R-A22U-07	FALSE	TRUE	-0.21	86.38	0	34.97	-0.35	1.99	TRUE	-0.21	0.54	0.03	0.05	0
TCGA-A2-A3XT-01A-11R-A22U-07	FALSE	FALSE	0.54	288.08	0	75.23	0.35	1.26	FALSE	-0.24	0.54	0.03	0.06	-0.01
TCGA-A2-A3XU-01A-12R-A22U-07	FALSE	FALSE	0.86	9	1	7.17	-0.8	-0.32	FALSE	-0.28	0.86	0.06	0.03	0.01
TCGA-A2-A3XV-01A-21R-A239-07	FALSE	FALSE	0.53	27.26	1	19.36	-0.74	-0.44	FALSE	-0.05	0.53	0.02	0.02	0.03
TCGA-A2-A3XW-01A-11R-A239-07	FALSE	FALSE	0.08	117.8	1	62.41	-0.39	1.7	TRUE	0.08	0.5	0.03	0.05	-0.01
TCGA-A2-A3XX-01A-21R-A239-07	FALSE	TRUE	-0.35	81.29	0	37.58	-0.33	1.47	TRUE	-0.35	0.36	0.02	0.03	0
TCGA-A2-A3XY-01A-11R-A239-07	FALSE	FALSE	1.09	146.14	0	64.67	1.2	0.97	FALSE	-0.21	1.09	0.04	0.13	-0.01
TCGA-A2-A3XZ-01A-42R-A239-07	FALSE	TRUE	-0.08	166.85	0	59.97	0.62	2.44	TRUE	-0.08	0.22	0.01	0.02	-0.01
TCGA-A2-A3Y0-01A-11R-A239-07	FALSE	TRUE	-0.11	187.9	0.01	74.29	2.27	3.69	TRUE	-0.11	-0.11	0.01	0.01	-0.04
TCGA-A2-A4RW-01A-21R-A266-07	FALSE	TRUE	-0.13	78.88	0	34.13	-0.27	2.86	TRUE	-0.13	1.35	0.03	0.17	0
TCGA-A2-A4RY-01A-31R-A266-07	FALSE	FALSE	0.96	98.26	0.99	41.28	0.15	1.68	FALSE	-0.08	0.96	0.03	0.12	0.01
TCGA-A2-A4S2-01A-12R-A266-07	FALSE	FALSE	0.07	123.58	0	61.77	3.68	4.23	TRUE	0.07	0.76	0.03	0.12	-0.04
TCGA-A2-A4S3-01A-21R-A266-07	FALSE	TRUE	-0.21	125.75	0	52.69	0.18	2.31	TRUE	-0.21	0.82	0.04	0.08	0
TCGA-A7-A0CD-01A-11R-A00Z-07	FALSE	FALSE	1.18	47.52	0.75	15.24	-0.23	0.04	FALSE	-0.27	1.18	0.05	0.12	0
TCGA-A7-A0CE-01A-11R-A00Z-07	FALSE	FALSE	0.86	37.55	0.68	20.67	0.05	0.37	FALSE	-0.34	0.86	0.06	0.07	-0.01
TCGA-A7-A0CG-01A-12R-A056-07	FALSE	TRUE	-0.12	163.48	1	44.86	0.39	3.85	TRUE	-0.12	1	0.02	0.12	0.02
TCGA-A7-A0CH-01A-21R-A00Z-07	FALSE	FALSE	1.06	47.46	0.95	17.56	-0.11	-0.04	FALSE	-0.19	1.06	0.03	0.12	0.01
TCGA-A7-A0CJ-01A-21R-A00Z-07	FALSE	FALSE	0.86	35.48	0.96	16.39	0.51	1.06	FALSE	-0.37	0.86	0.05	0.07	0
TCGA-A7-A0D9-01A-31R-A056-07	FALSE	FALSE	1.17	25.06	0	9.99	-0.56	-0.35	FALSE	-0.31	1.17	0.05	0.13	0
TCGA-A7-A0DA-01A-31R-A115-07	FALSE	FALSE	1.31	38.77	0	22.3	-0.03	-0.17	FALSE	-0.4	1.31	0.04	0.16	0
TCGA-A7-A0DB-01A-11R-A00Z-07	FALSE	FALSE	0.8	104.43	0	33.93	0.04	-0.22	FALSE	-0.07	0.8	0.01	0.09	0.01
TCGA-A7-A0DC-01A-11R-A00Z-07	FALSE	FALSE	0.03	8.12	1	4.66	-0.33	-0.52	FALSE	-0.63	0.03	0.02	0.02	0
TCGA-A7-A13D-01A-13R-A12P-07	FALSE	FALSE	1.09	12.72	0	13.85	-0.53	-0.52	FALSE	-0.26	1.09	0.06	0.1	-0.01
TCGA-A7-A13E-01A-11R-A12P-07	FALSE	FALSE	0.94	29.65	0	14.54	-0.4	1.73	FALSE	-0.43	0.94	0.06	0.07	0
TCGA-A7-A13F-01A-11R-A12P-07	FALSE	FALSE	1.09	68.59	0	16.52	-0.54	-0.3	FALSE	-0.25	1.09	0.04	0.12	0
TCGA-A7-A13G-01B-04R-A22O-07	FALSE	FALSE	0.14	59.02	0	10.88	0.27	-0.17	FALSE	-0.08	0.14	0.01	0.04	0
TCGA-A7-A13H-01A-11R-A22K-07	FALSE	FALSE	0.01	272.77	0	96.43	1.7	3.06	TRUE	0.01	0.49	0	0.07	-0.01
TCGA-A7-A26E-01A-11R-A169-07	FALSE	FALSE	1.1	112.83	0.98	20.62	-0.29	0	FALSE	-0.27	1.1	0.02	0.15	0
TCGA-A7-A26H-01A-11R-A169-07	FALSE	FALSE	0.75	90.42	0.01	22.98	-0.02	1.37	FALSE	-0.1	0.75	0.01	0.11	-0.01
TCGA-A7-A26I-01B-06R-A22O-07	FALSE	FALSE	0.19	59.01	0	19.27	1.93	-0.12	FALSE	-0.14	0.19	0.02	0.14	0
TCGA-A7-A26J-01A-11R-A169-07	FALSE	FALSE	1.41	65.27	0	22.02	0.36	-0.06	FALSE	-0.29	1.41	0.04	0.19	-0.02
TCGA-A7-A2KD-01A-31R-A21T-07	FALSE	FALSE	1.13	130.15	0	41.35	0.31	1.38	FALSE	-0.22	1.13	0.04	0.13	-0.01
TCGA-A7-A3IZ-01A-11R-A213-07	FALSE	FALSE	0.89	61.78	0.15	13.34	-0.37	0.09	FALSE	-0.2	0.89	0.05	0.08	0
TCGA-A7-A3J1-01A-11R-A213-07	FALSE	FALSE	0.08	196.4	0	82.05	1.27	5.88	TRUE	0.08	0.85	0.02	0.14	-0.03
TCGA-A7-A425-01A-11R-A24H-07	FALSE	FALSE	0.94	99.94	0	50.35	-0.43	0.17	FALSE	-0.04	0.94	0.03	0.12	-0.01
TCGA-A7-A426-01A-22R-A24H-07	FALSE	TRUE	-0.05	79.23	0.48	38.79	0.2	2.53	TRUE	-0.05	1.09	0.04	0.12	0.01
TCGA-A7-A4SA-01A-11R-A266-07	FALSE	TRUE	-0.03	150.69	0	54.48	1.06	6.79	TRUE	-0.03	0.88	0.02	0.12	-0.01
TCGA-A7-A4SB-01A-21R-A266-07	FALSE	FALSE	0.61	31.74	0	15.16	-0.32	0.32	FALSE	-0.08	0.61	0.03	0.05	0
TCGA-A7-A4SC-01A-12R-A266-07	FALSE	TRUE	-0.08	83.96	0	32.03	0.05	2.74	TRUE	-0.08	1.01	0.02	0.14	-0.01
TCGA-A7-A4SD-01A-11R-A266-07	FALSE	TRUE	-0.12	230.79	0	79.01	2.67	4.3	TRUE	-0.12	0.24	0.01	0.04	-0.03
TCGA-A7-A4SE-01A-11R-A266-07	FALSE	FALSE	1.67	58.9	0	29.69	0.1	0.02	FALSE	-0.25	1.67	0.06	0.2	-0.01
TCGA-A7-A4SF-01A-11R-A266-07	FALSE	FALSE	0.81	52.46	0	22.33	-0.04	0.68	FALSE	-0.22	0.81	0.04	0.08	0
TCGA-A7-A56D-01A-11R-A27Q-07	FALSE	FALSE	0.39	52.01	0	56.83	0.05	-0.27	FALSE	0.02	0.39	0.02	0.06	-0.02
TCGA-A7-A5ZW-01A-12R-A29R-07	FALSE	FALSE	1.67	125.05	1	42.67	0.84	1.66	FALSE	-0.19	1.67	0.04	0.21	0.01
TCGA-A7-A5ZX-01A-12R-A29R-07	FALSE	FALSE	1.51	50.33	1	21.3	0.19	0.25	FALSE	-0.17	1.51	0.04	0.17	0.01
TCGA-A7-A6VV-01A-22R-A33J-07	FALSE	FALSE	1.29	141.87	0	38.49	-0.01	0.07	FALSE	-0.18	1.29	0.03	0.17	-0.01
TCGA-A7-A6VW-01A-21R-A33J-07	FALSE	FALSE	0.53	40.65	0.73	34.47	0	-0.28	FALSE	-0.17	0.53	0.04	0.05	-0.01
TCGA-A7-A6VX-01A-12R-A33J-07	FALSE	FALSE	1.5	51.47	0	22.49	0.55	0.11	FALSE	-0.22	1.5	0.04	0.2	-0.01
TCGA-A7-A6VY-01A-12R-A33J-07	FALSE	FALSE	0.19	364.39	0	115.85	1.58	1.31	FALSE	-0.19	0.19	0.01	0.03	-0.04
TCGA-A8-A06O-01A-11R-A00Z-07	FALSE	FALSE	0.74	85.97	0.11	27.62	0.21	0.48	FALSE	-0.39	0.74	0.03	0.07	0.01
TCGA-A8-A06P-01A-11R-A00Z-07	FALSE	FALSE	1.43	118.62	0.02	34.55	-0.31	0.01	FALSE	-0.11	1.43	0.03	0.18	0.01
TCGA-A8-A06Q-01A-11R-A034-07	FALSE	FALSE	0.48	38.14	1	11.67	-0.47	-0.36	FALSE	-0.3	0.48	0.03	0.02	0.01
TCGA-A8-A06R-01A-11R-A00Z-07	FALSE	FALSE	0.48	130.29	0	37.95	0.53	0.2	FALSE	-0.2	0.48	0.02	0.06	0
TCGA-A8-A06T-01A-11R-A00Z-07	FALSE	FALSE	0.81	84.36	1	33.89	0.6	2.05	FALSE	-0.33	0.81	0.03	0.09	-0.01
TCGA-A8-A06U-01A-11R-A00Z-07	FALSE	TRUE	-0.24	156.76	0	60.71	0.35	1.5	TRUE	-0.24	0.49	0.03	0.06	-0.02
TCGA-A8-A06X-01A-21R-A00Z-07	FALSE	FALSE	0.55	107.55	0.98	37.74	1.07	1.76	FALSE	-0.18	0.55	0.03	0.06	-0.02
TCGA-A8-A06Y-01A-21R-A00Z-07	FALSE	FALSE	0.75	18.53	0	15.31	-0.67	-0.48	FALSE	-0.28	0.75	0.03	0.08	0
TCGA-A8-A06Z-01A-11R-A00Z-07	FALSE	FALSE	0.53	37.33	0.59	13.22	-0.52	-0.57	FALSE	-0.23	0.53	0.02	0.05	0.01
TCGA-A8-A075-01A-11R-A084-07	FALSE	FALSE	0.23	164.22	0	42.87	0.83	2.07	FALSE	-0.22	0.23	0.01	0.03	-0.01
TCGA-A8-A076-01A-21R-A00Z-07	FALSE	FALSE	1.26	89.31	0	24.83	0.36	0.24	FALSE	-0.2	1.26	0.03	0.16	0
TCGA-A8-A079-01A-21R-A00Z-07	FALSE	FALSE	0.76	73.47	0	19.08	-0.5	0.15	FALSE	-0.25	0.76	0.04	0.06	0.01
TCGA-A8-A07B-01A-11R-A00Z-07	FALSE	FALSE	1.03	67.03	1	19.61	-0.26	0.04	FALSE	-0.41	1.03	0.04	0.1	0.01
TCGA-A8-A07C-01A-11R-A034-07	FALSE	FALSE	0.56	153.72	0.02	32.47	0.78	1.69	FALSE	-0.71	0.56	0.04	0.03	0.01
TCGA-A8-A07E-01A-11R-A034-07	FALSE	TRUE	-0.19	103.03	0	39.17	-0.29	2.51	TRUE	-0.19	1.66	0.04	0.21	0.01
TCGA-A8-A07F-01A-11R-A00Z-07	FALSE	FALSE	1.16	104.04	0	37.34	0.22	1.48	FALSE	-0.37	1.16	0.03	0.14	0
TCGA-A8-A07G-01A-11R-A034-07	FALSE	FALSE	1.65	98.67	0	30.05	-0.35	1.12	FALSE	-0.19	1.65	0.03	0.22	0
TCGA-A8-A07I-01A-11R-A00Z-07	FALSE	FALSE	0.75	103.51	0	32.14	1.26	0.69	FALSE	-0.1	0.75	0.02	0.11	-0.03
TCGA-A8-A07J-01A-11R-A00Z-07	FALSE	FALSE	1.23	211.24	0	56.89	-0.16	0.78	FALSE	-0.03	1.23	0	0.18	0
TCGA-A8-A07L-01A-11R-A00Z-07	FALSE	FALSE	1.25	41.29	0	16.14	-0.5	0.12	FALSE	-0.36	1.25	0.07	0.12	0
TCGA-A8-A07O-01A-11R-A00Z-07	FALSE	TRUE	-0.57	155.2	1	18.21	-0.22	0.91	TRUE	-0.57	0.73	0.06	0.06	-0.02
TCGA-A8-A07P-01A-11R-A00Z-07	FALSE	FALSE	0.9	124.86	1	31.27	-0.17	0.27	FALSE	-0.24	0.9	0.03	0.09	0.01
TCGA-A8-A07R-01A-21R-A034-07	FALSE	FALSE	0.54	43.35	0	23.84	-0.1	0.03	FALSE	-0.33	0.54	0.04	0.05	-0.02
TCGA-A8-A07S-01A-11R-A034-07	FALSE	FALSE	0.86	52.84	0	21.76	-0.32	-0.41	FALSE	-0.23	0.86	0.03	0.09	0
TCGA-A8-A07U-01A-11R-A034-07	FALSE	TRUE	-0.1	372.49	0	108.04	8.32	5.1	TRUE	-0.1	0.18	0.01	0.01	-0.05
TCGA-A8-A07W-01A-11R-A00Z-07	FALSE	FALSE	1.11	141.45	0	34.11	-0.17	0.22	FALSE	-0.31	1.11	0.05	0.12	0
TCGA-A8-A07Z-01A-11R-A00Z-07	FALSE	FALSE	0.75	80.27	0	36.6	0.29	0.53	FALSE	-0.06	0.75	0.04	0.09	-0.02
TCGA-A8-A082-01A-11R-A00Z-07	FALSE	FALSE	0.99	103.01	0.13	27.67	-0.41	-0.4	FALSE	-0.11	0.99	0.05	0.1	-0.01
TCGA-A8-A084-01A-21R-A00Z-07	FALSE	FALSE	0.91	52.92	0	23.1	0.68	-0.52	FALSE	-0.07	0.91	0.03	0.13	-0.03
TCGA-A8-A086-01A-11R-A00Z-07	FALSE	FALSE	1.56	73.43	1	16.59	-0.08	0.01	FALSE	-0.28	1.56	0.05	0.18	0.01
TCGA-A8-A08A-01A-11R-A32Y-07	FALSE	FALSE	0.52	150.35	0.1	49.12	-0.46	-0.18	FALSE	0.01	0.52	0.01	0.05	0.02
TCGA-A8-A08B-01A-11R-A00Z-07	FALSE	FALSE	0.41	134.09	0	47.32	1.41	0.88	FALSE	-0.16	0.41	0.03	0.03	-0.01
TCGA-A8-A08C-01A-11R-A00Z-07	FALSE	FALSE	0.87	68.98	1	20.69	-0.3	0.23	FALSE	-0.33	0.87	0.03	0.08	0.02
TCGA-A8-A08F-01A-11R-A00Z-07	FALSE	TRUE	-0.13	262.32	0	54.63	1.65	2.62	TRUE	-0.13	0.94	0.03	0.13	-0.02
TCGA-A8-A08G-01A-11R-A00Z-07	FALSE	FALSE	0.94	90.92	0	29.93	0.08	0.48	FALSE	-0.22	0.94	0.04	0.12	-0.03
TCGA-A8-A08I-01A-11R-A00Z-07	FALSE	TRUE	0	627.61	0	205.13	8.06	11.42	TRUE	0	-0.06	0	0.01	-0.04
TCGA-A8-A08J-01A-11R-A00Z-07	FALSE	FALSE	0.85	91.85	0	30.93	0.33	0.38	FALSE	-0.16	0.85	0.03	0.11	-0.02
TCGA-A8-A08L-01A-11R-A00Z-07	FALSE	TRUE	-0.25	149.64	0	33.46	0.49	2.6	TRUE	-0.25	0.62	0.03	0.06	0
TCGA-A8-A08O-01A-21R-A056-07	FALSE	FALSE	1.65	25.49	0.01	13.37	0.44	0.22	FALSE	-0.33	1.65	0.05	0.19	0.01
TCGA-A8-A08P-01A-11R-A00Z-07	FALSE	TRUE	-0.22	265.86	0	75.22	2.69	4.83	TRUE	-0.22	0.77	0.02	0.1	-0.01
TCGA-A8-A08R-01A-11R-A034-07	FALSE	FALSE	0.29	239.77	0	62.86	2.27	2	FALSE	-0.38	0.29	0.01	0.04	-0.03
TCGA-A8-A08S-01A-11R-A034-07	FALSE	FALSE	0.66	137.43	0	39.72	0.18	0.11	FALSE	-0.16	0.66	0.04	0.08	-0.03
TCGA-A8-A08T-01A-21R-A00Z-07	FALSE	FALSE	1.1	81.01	1	21.29	-0.26	0.39	FALSE	-0.39	1.1	0.04	0.11	0.01
TCGA-A8-A08X-01A-21R-A00Z-07	FALSE	FALSE	0.07	164.26	0	49.05	0.46	1.11	FALSE	-0.14	0.07	0	0.01	0
TCGA-A8-A08Z-01A-21R-A00Z-07	FALSE	FALSE	1.52	126.52	0	31.53	1.42	0.33	FALSE	-0.17	1.52	0.02	0.21	0
TCGA-A8-A091-01A-11R-A00Z-07	FALSE	FALSE	0.46	60.05	0	15.43	-0.55	0.8	FALSE	-0.23	0.46	0.02	0.05	0
TCGA-A8-A092-01A-11R-A00Z-07	FALSE	FALSE	0.91	74.46	0	21.02	-0.19	0.03	FALSE	-0.37	0.91	0.05	0.08	0
TCGA-A8-A093-01A-11R-A00Z-07	FALSE	FALSE	1.46	80.04	0.08	16.39	0.08	-0.43	FALSE	-0.19	1.46	0.04	0.18	0
TCGA-A8-A095-01A-11R-A00Z-07	FALSE	FALSE	1.19	90.76	0.84	18.28	-0.4	0.78	FALSE	-0.4	1.19	0.05	0.12	0.01
TCGA-A8-A097-01A-11R-A034-07	FALSE	FALSE	1.47	110.23	0	35.37	-0.03	0.59	FALSE	-0.2	1.47	0.04	0.19	0
TCGA-A8-A099-01A-11R-A00Z-07	FALSE	FALSE	0.89	73.98	1	23.83	-0.06	0	FALSE	-0.35	0.89	0.02	0.11	0
TCGA-A8-A09A-01A-11R-A00Z-07	FALSE	TRUE	-0.23	102.04	0	26.64	0.07	2.48	TRUE	-0.23	1.17	0.03	0.15	0
TCGA-A8-A09B-01A-11R-A00Z-07	FALSE	FALSE	1.09	50.05	0.01	17.81	0.1	0.36	FALSE	-0.18	1.09	0.03	0.13	0
TCGA-A8-A09C-01A-11R-A00Z-07	FALSE	FALSE	1.21	39.35	1	14.12	-0.6	-0.34	FALSE	-0.42	1.21	0.06	0.1	0.02
TCGA-A8-A09D-01A-11R-A00Z-07	FALSE	FALSE	1.24	138.48	0	38.74	-0.21	0.33	FALSE	-0.11	1.24	0.02	0.16	0
TCGA-A8-A09E-01A-11R-A00Z-07	FALSE	FALSE	0.82	50.04	0	20.21	-0.27	-0.22	FALSE	-0.25	0.82	0.05	0.09	-0.02
TCGA-A8-A09I-01A-22R-A034-07	FALSE	FALSE	0.62	201.47	0	59.27	1.64	2.38	FALSE	-0.25	0.62	0.03	0.07	-0.02
TCGA-A8-A09K-01A-11R-A00Z-07	FALSE	TRUE	-0.3	115.24	0.27	33.26	0.55	5.62	TRUE	-0.3	0.33	0.02	0.03	-0.01
TCGA-A8-A09M-01A-11R-A00Z-07	FALSE	FALSE	0.53	186.14	0	62.86	0.8	2.5	FALSE	-0.2	0.53	0.03	0.06	-0.02
TCGA-A8-A09N-01A-11R-A00Z-07	FALSE	FALSE	1.15	63.65	0.38	27.67	-0.23	1.28	FALSE	-0.34	1.15	0.05	0.12	0
TCGA-A8-A09Q-01A-11R-A00Z-07	FALSE	FALSE	0.53	231.46	0.99	55.02	0.57	1.15	FALSE	-0.14	0.53	0.02	0.05	0.01
TCGA-A8-A09R-01A-11R-A00Z-07	FALSE	FALSE	1.3	276	0	69.36	1.41	1.63	FALSE	-0.09	1.3	0.03	0.19	-0.02
TCGA-A8-A09T-01A-11R-A00Z-07	FALSE	FALSE	1.28	149.69	1	44.88	-0.13	-0.14	FALSE	-0.34	1.28	0.04	0.13	0.01
TCGA-A8-A09V-01A-11R-A034-07	FALSE	FALSE	1.56	59.56	0.91	14.62	-0.21	-0.35	FALSE	-0.38	1.56	0.04	0.19	0.01
TCGA-A8-A09W-01A-11R-A00Z-07	FALSE	FALSE	1.05	107.03	1	33.74	-0.44	0.49	FALSE	-0.32	1.05	0.04	0.11	0.01
TCGA-A8-A09X-01A-11R-A00Z-07	FALSE	TRUE	-0.15	229.86	1	68.96	1.04	6.01	TRUE	-0.15	0.47	0.01	0.04	0.02
TCGA-A8-A0A1-01A-11R-A00Z-07	FALSE	FALSE	0.91	344.13	0	58.14	3.23	2.37	FALSE	-0.05	0.91	0	0.14	-0.01
TCGA-A8-A0A2-01A-11R-A034-07	FALSE	FALSE	0.72	132.22	0.89	36.56	-0.11	1.61	FALSE	-0.25	0.72	0.02	0.09	0
TCGA-A8-A0A4-01A-11R-A00Z-07	FALSE	FALSE	1.24	61.97	0.7	28.03	0.14	0.34	FALSE	-0.19	1.24	0.04	0.13	0.01
TCGA-A8-A0A6-01A-12R-A056-07	FALSE	TRUE	-0.01	315.47	0	89.39	1.46	8.97	TRUE	-0.01	0.14	0	0.02	0
TCGA-A8-A0A7-01A-11R-A00Z-07	FALSE	FALSE	0.02	508.59	0	138.68	2.43	23.12	TRUE	0.02	0.1	0	0.02	-0.01
TCGA-A8-A0A9-01A-11R-A00Z-07	FALSE	FALSE	1.2	85.79	0	23.56	1.01	0.83	FALSE	-0.19	1.2	0.05	0.14	-0.01
TCGA-A8-A0AB-01A-11R-A034-07	FALSE	FALSE	1.22	24.29	0.15	7.83	-0.74	-0.45	FALSE	-0.46	1.22	0.05	0.12	0.01
TCGA-A8-A0AD-01A-11R-A056-07	FALSE	FALSE	0.76	148.51	1	27.58	-0.27	-0.02	FALSE	-0.05	0.76	0.01	0.1	0
TCGA-AC-A23C-01A-12R-A169-07	FALSE	TRUE	-0.3	166.16	0	60.6	0.25	2.51	TRUE	-0.3	0.79	0.01	0.11	0
TCGA-AC-A23E-01A-11R-A157-07	FALSE	FALSE	1.67	117.57	1	29.76	-0.23	-0.37	FALSE	-0.14	1.67	0.04	0.22	0
TCGA-AC-A23G-01A-11R-A213-07	FALSE	FALSE	1.72	147.88	0	48.53	0.08	0.94	FALSE	0.03	1.72	0.03	0.24	0
TCGA-AC-A2B8-01A-11R-A17B-07	FALSE	TRUE	-0.14	213.95	0.21	57.4	0.18	2.73	TRUE	-0.14	1.27	0.02	0.17	0
TCGA-AC-A2BK-01A-11R-A21T-07	FALSE	FALSE	0.86	34	0	15.51	-0.26	1.04	FALSE	-0.58	0.86	0.06	0.04	0.02
TCGA-AC-A2BM-01A-11R-A21T-07	FALSE	FALSE	0.83	95.3	0.01	34.23	0.21	1.28	FALSE	-0.47	0.83	0.03	0.09	-0.01
TCGA-AC-A2FB-01A-11R-A17B-07	FALSE	TRUE	-0.01	252.49	0.01	92.75	1.9	11.32	TRUE	-0.01	0.51	0.02	0.07	-0.02
TCGA-AC-A2FE-01A-11R-A19W-07	FALSE	TRUE	0	240.88	0	81.02	0.79	10.99	TRUE	0	0.69	0.01	0.11	-0.02
TCGA-AC-A2FF-01A-11R-A17B-07	FALSE	TRUE	-0.1	176.91	0.36	49.72	0.32	3.6	TRUE	-0.1	0.69	0.01	0.09	0.01
TCGA-AC-A2FG-01A-11R-A17B-07	FALSE	FALSE	0.73	71.74	1	27.09	-0.06	0.7	FALSE	-0.12	0.73	0.03	0.06	0.02
TCGA-AC-A2FK-01A-12R-A180-07	FALSE	TRUE	-0.18	93.85	1	37.23	0.41	2.58	TRUE	-0.18	0.8	0.03	0.08	0.02
TCGA-AC-A2FM-01A-11R-A19W-07	FALSE	FALSE	0.68	37.45	0.17	18.34	-0.67	0.11	FALSE	-0.16	0.68	0.03	0.05	0.01
TCGA-AC-A2FO-01A-11R-A180-07	FALSE	TRUE	-0.09	160.91	0.11	50.77	0.57	4.38	TRUE	-0.09	0.64	0.01	0.09	-0.01
TCGA-AC-A2QI-01A-12R-A19W-07	FALSE	TRUE	-0.07	160.93	0	47.66	-0.22	2.49	TRUE	-0.07	1.4	0.03	0.19	0
TCGA-AC-A3BB-01A-21R-A19W-07	FALSE	FALSE	0	207.39	0	82.69	0.21	6.44	TRUE	0	1.01	0.02	0.13	0
TCGA-AC-A3HN-01A-11R-A213-07	FALSE	FALSE	0.01	137.32	0	52.53	0.42	2.58	TRUE	0.01	1.12	0.01	0.16	-0.01
TCGA-AC-A3OD-01B-06R-A22O-07	FALSE	TRUE	-0.05	192.73	0	44.97	2.6	6.89	TRUE	-0.05	0.2	0.01	0.04	0
TCGA-AC-A3QP-01A-11R-A22U-07	FALSE	TRUE	-0.12	193.81	1	51.62	-0.55	1.6	TRUE	-0.12	0.81	0.03	0.07	0.02
TCGA-AC-A3QQ-01B-06R-A22O-07	FALSE	FALSE	0.42	57.45	0	14.59	1.06	0.97	FALSE	-0.02	0.42	0.01	0.06	-0.01
TCGA-AC-A3TM-01A-11R-A22K-07	FALSE	TRUE	-0.09	106.07	0.99	56.7	-0.26	1.8	TRUE	-0.09	0.73	0.04	0.06	0.01
TCGA-AC-A3TN-01A-11R-A22K-07	FALSE	FALSE	0.65	39.1	0.16	23.31	-0.17	0.16	FALSE	-0.03	0.65	0.02	0.07	0
TCGA-AC-A3W5-01A-11R-A22K-07	FALSE	FALSE	0.03	194.77	0	67.45	0.54	4	TRUE	0.03	1.04	0.02	0.15	-0.01
TCGA-AC-A3W7-01A-11R-A22K-07	FALSE	FALSE	1.18	64.09	0.03	22.72	-0.17	0.92	FALSE	-0.01	1.18	0.03	0.14	0
TCGA-AC-A3YI-01A-21R-A239-07	FALSE	FALSE	1.37	115.94	0.73	38.09	3.15	1.23	FALSE	-0.05	1.37	0.03	0.19	-0.01
TCGA-AC-A4ZE-01A-11R-A41B-07	FALSE	FALSE	0.94	50.05	1	19.95	-0.33	2.25	FALSE	-0.18	0.94	0.05	0.08	0.01
TCGA-AC-A5EH-01A-11R-A28M-07	FALSE	FALSE	1.29	124.65	0	45.44	-0.05	0.5	FALSE	-0.1	1.29	0.04	0.16	-0.01
TCGA-AC-A5XS-01A-11R-A29R-07	FALSE	TRUE	-0.05	277.34	0	94.09	0.28	3.59	TRUE	-0.05	0.35	0.01	0.05	-0.01
TCGA-AC-A5XU-01A-11R-A28M-07	FALSE	FALSE	0.73	59.76	0	21.22	-0.38	0.73	FALSE	-0.17	0.73	0.03	0.08	0.01
TCGA-AC-A62X-01A-11R-A29R-07	FALSE	FALSE	0.63	71.78	0	33.84	6.04	-0.5	FALSE	-0.31	0.63	0.05	0.07	-0.03
TCGA-AC-A62Y-01A-11R-A29R-07	FALSE	FALSE	0.41	114.98	0	37.7	-0.02	0.85	FALSE	0	0.41	0	0.06	0
TCGA-AC-A6IV-01A-12R-A33J-07	FALSE	FALSE	0	185.58	0	56.47	0.4	3.16	TRUE	0	1.23	0.02	0.17	0
TCGA-AC-A6IW-01A-12R-A33J-07	FALSE	TRUE	-0.13	478.83	0	121.01	1.72	6.07	TRUE	-0.13	0.34	0.03	0.02	-0.01
TCGA-AC-A6IX-01A-12R-A32P-07	FALSE	FALSE	1.12	134.42	0	38.9	0.16	1.6	FALSE	-0.15	1.12	0.02	0.15	-0.01
TCGA-AC-A6NO-01A-12R-A33J-07	FALSE	FALSE	1.14	63.18	1	20.62	0.19	0.3	FALSE	-0.32	1.14	0.06	0.09	0.02
TCGA-AC-A7VB-01A-11R-A352-07	FALSE	FALSE	0.62	18.4	0.39	12.13	0.01	1.68	FALSE	-0.18	0.62	0.05	0.05	-0.02
TCGA-AC-A8OP-01A-11R-A36F-07	FALSE	FALSE	1.1	67.44	1	22.63	-0.29	0.6	FALSE	-0.17	1.1	0.04	0.12	0
TCGA-AC-A8OQ-01A-11R-A41B-07	FALSE	TRUE	-0.13	116.12	0	54.49	0.53	3.35	TRUE	-0.13	0.06	0	0.01	0
TCGA-AC-A8OS-01A-12R-A41B-07	FALSE	FALSE	0.06	105.52	0.01	41.17	0.23	3.3	TRUE	0.06	0.73	0.01	0.1	0
TCGA-AN-A03X-01A-21R-A00Z-07	FALSE	FALSE	1.78	70.09	0	26.27	-0.63	0.37	FALSE	-0.08	1.78	0.03	0.25	0
TCGA-AN-A03Y-01A-21R-A00Z-07	FALSE	FALSE	0.81	78.55	0.34	27.02	-0.47	2	FALSE	-0.38	0.81	0.05	0.06	0.01
TCGA-AN-A041-01A-11R-A034-07	FALSE	FALSE	0.54	66.86	0	24.14	-0.38	-0.34	FALSE	-0.16	0.54	0.01	0.08	-0.01
TCGA-AN-A046-01A-21R-A034-07	FALSE	TRUE	-0.02	184.95	1	65.78	1.38	5.37	TRUE	-0.02	0.56	0.01	0.05	0.02
TCGA-AN-A049-01A-21R-A00Z-07	FALSE	FALSE	1.17	104.25	0	36.14	-0.21	0.82	FALSE	-0.16	1.17	0.04	0.15	-0.02
TCGA-AN-A04A-01A-21R-A034-07	FALSE	FALSE	1.55	40.75	0.96	17.51	-0.41	0.17	FALSE	-0.2	1.55	0.05	0.18	0
TCGA-AN-A04C-01A-21R-A034-07	FALSE	FALSE	0.49	49.56	0.15	20.63	-0.5	0.53	FALSE	-0.25	0.49	0.03	0.02	0.02
TCGA-AN-A04D-01A-21R-A034-07	FALSE	FALSE	0.75	18.32	0	8.55	-0.53	-0.38	FALSE	-0.58	0.75	0.06	0.03	0.01
TCGA-AN-A0AJ-01A-11R-A00Z-07	FALSE	TRUE	-0.32	213.6	0	55.47	1.42	3.49	TRUE	-0.32	0.6	0.03	0.05	0
TCGA-AN-A0AL-01A-11R-A00Z-07	FALSE	FALSE	0.45	92.13	0	33.46	-0.1	0.46	FALSE	-0.19	0.45	0.01	0.06	-0.01
TCGA-AN-A0AM-01A-11R-A034-07	FALSE	FALSE	0.49	159.62	0	60.48	0.69	1.02	FALSE	-0.16	0.49	0.03	0.05	-0.01
TCGA-AN-A0AR-01A-11R-A00Z-07	FALSE	FALSE	0.75	27.78	1	11.11	-0.67	-0.36	FALSE	-0.33	0.75	0.05	0.03	0.02
TCGA-AN-A0AS-01A-11R-A00Z-07	FALSE	FALSE	1.36	82.5	0	30.05	-0.39	0.04	FALSE	-0.19	1.36	0.03	0.17	0.01
TCGA-AN-A0AT-01A-11R-A034-07	FALSE	FALSE	0.79	66.13	1	24.33	0.1	1.36	FALSE	-0.48	0.79	0.06	0.04	0.01
TCGA-AN-A0FD-01A-11R-A034-07	FALSE	TRUE	-0.12	96.47	0.01	40.35	0.07	0.75	TRUE	-0.12	1.26	0.05	0.15	0
TCGA-AN-A0FF-01A-11R-A034-07	FALSE	FALSE	0.72	111.88	0	46.33	-0.31	1.18	FALSE	-0.1	0.72	0.03	0.1	-0.02
TCGA-AN-A0FJ-01A-11R-A00Z-07	FALSE	FALSE	1.02	40.16	0.82	13.6	-0.42	0.5	FALSE	-0.37	1.02	0.06	0.08	0.01
TCGA-AN-A0FK-01A-11R-A034-07	FALSE	FALSE	0.56	33.89	0	18.66	-0.55	-0.09	FALSE	-0.12	0.56	0.02	0.06	0
TCGA-AN-A0FL-01A-11R-A034-07	FALSE	FALSE	0.21	32.19	0	23.99	-0.56	-0.46	FALSE	-0.12	0.21	0.03	0.02	0
TCGA-AN-A0FN-01A-11R-A034-07	FALSE	FALSE	0.02	210.55	0	78.35	0.7	4.16	TRUE	0.02	1.48	0.01	0.22	-0.01
TCGA-AN-A0FS-01A-11R-A034-07	FALSE	FALSE	1.53	51.74	1	20.88	0.55	-0.03	FALSE	-0.24	1.53	0.04	0.18	0
TCGA-AN-A0FT-01A-11R-A034-07	FALSE	FALSE	0.59	76.83	0	32.73	-0.49	0.6	FALSE	-0.04	0.59	0.02	0.06	0
TCGA-AN-A0FV-01A-11R-A00Z-07	FALSE	FALSE	1.14	40.02	0	16.13	-0.55	-0.56	FALSE	-0.13	1.14	0.03	0.12	0.02
TCGA-AN-A0FW-01A-11R-A034-07	FALSE	FALSE	0.95	69.09	0.01	26.87	-0.68	0.86	FALSE	-0.36	0.95	0.04	0.08	0.01
TCGA-AN-A0FX-01A-11R-A034-07	FALSE	TRUE	-0.43	36.95	0.96	17.3	-0.43	0.84	TRUE	-0.43	1.34	0.06	0.13	0.01
TCGA-AN-A0FY-01A-11R-A034-07	FALSE	FALSE	1.56	52.05	0	18.87	-0.2	0.07	FALSE	-0.31	1.56	0.07	0.17	0
TCGA-AN-A0FZ-01A-11R-A034-07	FALSE	FALSE	0.82	48.84	0	18.52	-0.72	-0.45	FALSE	-0.12	0.82	0.02	0.08	0.02
TCGA-AN-A0G0-01A-11R-A034-07	FALSE	FALSE	0.3	57.16	0	18.03	-0.3	-0.13	FALSE	-0.1	0.3	0.06	0.02	0
TCGA-AN-A0XL-01A-11R-A10J-07	FALSE	FALSE	1.43	72.87	0	28.33	-0.06	0.37	FALSE	-0.2	1.43	0.03	0.18	0
TCGA-AN-A0XN-01A-21R-A109-07	FALSE	FALSE	1.71	123.59	0	34.38	0.53	0.31	FALSE	-0.12	1.71	0.03	0.23	0
TCGA-AN-A0XO-01A-11R-A109-07	FALSE	FALSE	1.26	33.48	1	14.1	-0.25	-0.43	FALSE	-0.28	1.26	0.05	0.13	0.01
TCGA-AN-A0XP-01A-11R-A109-07	FALSE	FALSE	0.21	46.89	0	26.16	1.4	-0.41	FALSE	0.02	0.21	0.01	0.04	-0.02
TCGA-AN-A0XR-01A-11R-A109-07	FALSE	FALSE	0.68	62.46	0	26.17	1.83	-0.4	FALSE	-0.09	0.68	0.04	0.09	-0.04
TCGA-AN-A0XS-01A-22R-A109-07	FALSE	TRUE	-0.1	128.41	0	43.36	0.11	3.73	TRUE	-0.1	0.34	0.01	0.04	0.01
TCGA-AN-A0XT-01A-11R-A109-07	FALSE	FALSE	0.73	33.82	0.38	15.5	0.05	0.06	FALSE	-0.3	0.73	0.04	0.06	0
TCGA-AN-A0XU-01A-11R-A109-07	FALSE	TRUE	-0.36	268.17	0	66.78	0.98	3.1	TRUE	-0.36	0.48	0.04	0.05	-0.02
TCGA-AN-A0XV-01A-11R-A109-07	FALSE	FALSE	0.91	89.33	1	34.07	0.24	1.67	FALSE	-0.23	0.91	0.03	0.1	0
TCGA-AN-A0XW-01A-11R-A109-07	FALSE	TRUE	-0.1	315.18	0	78.98	2.66	5	TRUE	-0.1	1.13	0.02	0.16	-0.01
TCGA-AO-A03L-01A-41R-A056-07	FALSE	TRUE	-0.19	68.66	0.25	31.4	0.09	2.04	TRUE	-0.19	1.11	0.05	0.12	-0.01
TCGA-AO-A03M-01B-11R-A10J-07	FALSE	TRUE	-0.11	247.43	0	71.78	1.98	5.9	TRUE	-0.11	0.5	0.02	0.06	-0.02
TCGA-AO-A03N-01B-11R-A10J-07	FALSE	FALSE	0.83	27.15	0	9.21	-0.6	-0.33	FALSE	-0.17	0.83	0.02	0.09	0
TCGA-AO-A03O-01A-11R-A00Z-07	FALSE	FALSE	0.6	151.62	0	49.55	1.26	1.22	FALSE	-0.3	0.6	0.04	0.07	-0.02
TCGA-AO-A03P-01A-11R-A00Z-07	FALSE	FALSE	0.82	52.88	0.1	19.74	-0.32	-0.1	FALSE	-0.32	0.82	0.05	0.06	0.01
TCGA-AO-A03R-01A-21R-A034-07	FALSE	TRUE	-0.31	96.15	1	37.06	0.14	3.16	TRUE	-0.31	0.54	0.04	0.03	0.01
TCGA-AO-A03T-01A-21R-A034-07	FALSE	FALSE	0.43	152.33	0	45.66	-0.34	1.09	FALSE	-0.06	0.43	0.03	0.05	-0.02
TCGA-AO-A03U-01B-21R-A10J-07	FALSE	FALSE	0.47	203.07	0	67.09	0.35	0.74	FALSE	0.01	0.47	0.02	0.04	-0.01
TCGA-AO-A03V-01A-11R-A115-07	FALSE	FALSE	0.99	54.25	0	27.08	-0.58	0.94	FALSE	-0.27	0.99	0.04	0.1	0
TCGA-AO-A0J2-01A-11R-A034-07	FALSE	FALSE	0.41	271.75	0	80.62	4.91	1.55	FALSE	-0.08	0.41	0.02	0.03	0
TCGA-AO-A0J3-01A-11R-A034-07	FALSE	FALSE	0.76	40.01	1	11.52	-0.4	0.18	FALSE	-0.35	0.76	0.05	0.05	0
TCGA-AO-A0J4-01A-11R-A034-07	FALSE	TRUE	-0.34	200.29	0	58.06	1.18	1.99	TRUE	-0.34	0.67	0.03	0.07	-0.01
TCGA-AO-A0J5-01A-11R-A034-07	FALSE	FALSE	1.85	89.94	0	23.21	-0.51	0.36	FALSE	-0.09	1.85	0.03	0.26	0
TCGA-AO-A0J6-01A-11R-A034-07	FALSE	TRUE	-0.27	208.61	0	82.58	1.62	4.98	TRUE	-0.27	0.98	0.06	0.05	-0.03
TCGA-AO-A0J7-01A-11R-A034-07	FALSE	FALSE	1.03	30.9	1	10.58	-0.6	-0.38	FALSE	-0.24	1.03	0.04	0.1	0.01
TCGA-AO-A0J8-01A-21R-A034-07	FALSE	FALSE	0.83	174.45	0	55.29	0.38	1.08	FALSE	-0.09	0.83	0.02	0.1	0
TCGA-AO-A0J9-01A-11R-A034-07	FALSE	TRUE	-0.03	139.2	0	45.61	-0.23	2.38	TRUE	-0.03	0.63	0.01	0.07	0.01
TCGA-AO-A0JA-01A-11R-A056-07	FALSE	FALSE	1.33	146.82	0	38.25	-0.22	0.97	FALSE	-0.17	1.33	0.02	0.19	-0.01
TCGA-AO-A0JB-01A-11R-A32Y-07	FALSE	FALSE	0.48	41.33	1	17.54	-0.66	0.33	FALSE	-0.1	0.48	0.03	0.02	0.01
TCGA-AO-A0JC-01A-11R-A056-07	FALSE	FALSE	0.2	533.66	0	201.98	3.79	35.42	TRUE	0.2	-0.05	-0.01	-0.01	0
TCGA-AO-A0JD-01A-11R-A056-07	FALSE	FALSE	0.68	108.91	1	31.45	0.39	1.03	FALSE	-0.49	0.68	0.05	0.04	0
TCGA-AO-A0JE-01A-11R-A056-07	FALSE	TRUE	-0.04	352.65	0	89.13	2.06	5.08	TRUE	-0.04	0.83	0.02	0.13	-0.02
TCGA-AO-A0JF-01A-11R-A056-07	FALSE	TRUE	-0.12	154.29	0.08	54.44	-0.07	3.07	TRUE	-0.12	1.55	0.02	0.22	0.01
TCGA-AO-A0JG-01A-31R-A084-07	FALSE	TRUE	-0.24	134.54	0	57.92	0.39	8.31	TRUE	-0.24	0.94	0.03	0.12	-0.01
TCGA-AO-A0JI-01A-21R-A056-07	FALSE	FALSE	0.56	32.94	1	12.01	0.77	1.01	FALSE	-0.34	0.56	0.03	0.05	0
TCGA-AO-A0JJ-01A-11R-A056-07	FALSE	TRUE	-0.14	247.91	0.99	61.82	0.43	5.99	TRUE	-0.14	0.42	0.01	0.06	0
TCGA-AO-A0JL-01A-11R-A056-07	FALSE	FALSE	0.73	23.71	0	10.77	-0.67	0.29	FALSE	-0.31	0.73	0.04	0.06	0.01
TCGA-AO-A0JM-01A-21R-A056-07	FALSE	FALSE	1.22	65.7	0	26.58	-0.05	0.13	FALSE	-0.12	1.22	0.03	0.15	-0.01
TCGA-AO-A124-01A-11R-A10J-07	FALSE	TRUE	-0.38	61.94	0.04	27.9	-0.18	2.32	TRUE	-0.38	0.56	0.04	0.03	0.01
TCGA-AO-A126-01A-11R-A10J-07	FALSE	FALSE	1.53	85.95	1	37.9	-0.45	0.72	FALSE	-0.1	1.53	0.04	0.18	0.01
TCGA-AO-A128-01A-11R-A10J-07	FALSE	FALSE	0.03	712.27	0	195.98	21.59	25.28	TRUE	0.03	0.07	0	0.04	-0.04
TCGA-AO-A129-01A-21R-A10J-07	FALSE	TRUE	-0.3	151.22	0	63.48	1.03	4.31	TRUE	-0.3	0.45	0.02	0.03	0
TCGA-AO-A12A-01A-21R-A115-07	FALSE	TRUE	-0.23	133.4	0.95	40.64	1.68	2.85	TRUE	-0.23	1.23	0.05	0.14	0
TCGA-AO-A12B-01A-11R-A10J-07	FALSE	FALSE	0.22	36.31	1	13.79	-0.21	0.38	FALSE	0.02	0.22	0	0.01	0.02
TCGA-AO-A12C-01A-11R-A10J-07	FALSE	FALSE	1.58	46.02	1	16.96	-0.52	-0.17	FALSE	-0.2	1.58	0.04	0.19	0.01
TCGA-AO-A12D-01A-11R-A115-07	FALSE	FALSE	0.19	309.89	0	82.26	1.36	2.81	FALSE	-0.01	0.19	0.01	0.03	0
TCGA-AO-A12E-01A-11R-A10J-07	FALSE	FALSE	0.57	90.36	0.95	32.56	0.15	0.11	FALSE	-0.09	0.57	0.03	0.07	-0.02
TCGA-AO-A12F-01A-11R-A115-07	FALSE	FALSE	0.9	24.51	0	11.77	-0.41	-0.29	FALSE	-0.36	0.9	0.05	0.07	0.02
TCGA-AO-A12H-01A-11R-A115-07	FALSE	FALSE	0.4	58.46	1	19.99	-0.58	-0.19	FALSE	-0.2	0.4	0.02	0.04	0
TCGA-AO-A1KO-01A-31R-A13Q-07	FALSE	FALSE	0.05	47.7	1	16.45	-0.14	1.13	FALSE	0.02	0.05	0	0	0
TCGA-AO-A1KP-01A-11R-A13Q-07	FALSE	FALSE	1.07	21.78	1	6.26	-0.01	-0.24	FALSE	-0.54	1.07	0.05	0.09	0.01
TCGA-AO-A1KR-01A-12R-A144-07	FALSE	FALSE	0.42	53.83	0.99	32.05	-0.49	1.61	FALSE	-0.23	0.42	0.04	0.02	0
TCGA-AO-A1KS-01A-11R-A13Q-07	FALSE	FALSE	0.97	77.59	0.03	17.56	0.03	0.44	FALSE	-0.63	0.97	0.04	0.1	0
TCGA-AO-A1KT-01A-11R-A13Q-07	FALSE	FALSE	1.25	113.82	0	20.17	0.43	-0.04	FALSE	-0.25	1.25	0.04	0.14	0
TCGA-AQ-A04H-01B-11R-A10J-07	FALSE	FALSE	0.81	51.28	0	14.22	-0.52	0.21	FALSE	-0.27	0.81	0.04	0.08	0
TCGA-AQ-A04J-01A-02R-A034-07	FALSE	TRUE	-0.28	145.66	0	44.7	0.14	3.29	TRUE	-0.28	0.94	0.04	0.06	0
TCGA-AQ-A04L-01B-21R-A10J-07	FALSE	FALSE	0.81	60.91	1	19.04	-0.22	-0.4	FALSE	-0.19	0.81	0.03	0.08	0.02
TCGA-AQ-A0Y5-01A-11R-A14M-07	FALSE	FALSE	1.3	55.69	0.03	20.38	-0.23	-0.55	FALSE	-0.21	1.3	0.03	0.17	0
TCGA-AQ-A1H2-01A-11R-A13Q-07	FALSE	FALSE	0.76	70.45	0.01	24.01	-0.37	0.32	FALSE	-0.18	0.76	0.04	0.09	-0.02
TCGA-AQ-A1H3-01A-31R-A13Q-07	FALSE	TRUE	-0.3	101.15	0.9	26.14	-0.03	2.29	TRUE	-0.3	1.25	0.04	0.15	0
TCGA-AQ-A54N-01A-11R-A266-07	FALSE	FALSE	0.57	25.69	0	13.34	-0.62	0.23	FALSE	-0.24	0.57	0.04	0.03	0.01
TCGA-AQ-A7U7-01A-22R-A352-07	FALSE	FALSE	0.16	303.56	0	112.69	3.36	16.99	TRUE	0.16	0.4	0.01	0.07	-0.03
TCGA-AR-A0TP-01A-11R-A084-07	FALSE	FALSE	1.02	13.38	0	10.16	-0.62	0.12	FALSE	-0.46	1.02	0.05	0.09	0.01
TCGA-AR-A0TQ-01A-11R-A084-07	FALSE	TRUE	-0.08	119.05	0	41.58	0.21	3.6	TRUE	-0.08	0.67	0.05	0.06	-0.02
TCGA-AR-A0TR-01A-11R-A084-07	FALSE	FALSE	0.44	41.89	1	13.56	-0.48	0.37	FALSE	-0.33	0.44	0.03	0.01	0.01
TCGA-AR-A0TS-01A-11R-A115-07	FALSE	TRUE	-0.24	172.41	0	62.74	0.41	4.46	TRUE	-0.24	0.54	0.02	0.06	0.01
TCGA-AR-A0TT-01A-31R-A084-07	FALSE	TRUE	-0.05	367.43	0	117.47	2.89	7.83	TRUE	-0.05	0.09	0	0.02	-0.01
TCGA-AR-A0TU-01A-31R-A109-07	FALSE	TRUE	-0.46	297.46	1	68.4	1.39	3.1	TRUE	-0.46	0.98	0.08	0.02	-0.01
TCGA-AR-A0TV-01A-21R-A084-07	FALSE	TRUE	-0.33	165.04	0	57.13	1.17	3.96	TRUE	-0.33	0.5	0.03	0.05	-0.01
TCGA-AR-A0TW-01A-11R-A084-07	FALSE	TRUE	-0.25	213.83	0.26	60.92	0.19	5.34	TRUE	-0.25	0.35	0.01	0.04	-0.01
TCGA-AR-A0TX-01A-11R-A084-07	FALSE	TRUE	-0.08	287.13	0	78.16	2.38	4.66	TRUE	-0.08	0.53	0.01	0.07	-0.01
TCGA-AR-A0TY-01A-12R-A115-07	FALSE	FALSE	0.71	36.15	1	16.34	-0.56	-0.28	FALSE	-0.24	0.71	0.04	0.05	0.02
TCGA-AR-A0TZ-01A-12R-A084-07	FALSE	FALSE	1.33	53.73	0.27	20.62	-0.41	0.06	FALSE	-0.31	1.33	0.05	0.15	-0.01
TCGA-AR-A0U0-01A-11R-A109-07	FALSE	TRUE	-0.17	528.45	0	151.57	7.07	6.73	TRUE	-0.17	0.03	0.01	0.01	-0.06
TCGA-AR-A0U2-01A-11R-A109-07	FALSE	TRUE	-0.56	117	0	35.53	-0.07	4.83	TRUE	-0.56	0.77	0.05	0.05	0
TCGA-AR-A0U3-01A-11R-A109-07	FALSE	FALSE	0.64	71.38	0.17	20.75	0.07	0.47	FALSE	-0.3	0.64	0.04	0.06	0
TCGA-AR-A0U4-01A-11R-A109-07	FALSE	FALSE	0.97	424.46	0	66.41	1.42	0.64	FALSE	-0.25	0.97	0.04	0.07	-0.02
TCGA-AR-A1AH-01A-11R-A12D-07	FALSE	FALSE	0.78	24.09	1	10.92	-0.51	-0.44	FALSE	-0.5	0.78	0.05	0.06	0
TCGA-AR-A1AI-01A-11R-A12P-07	FALSE	TRUE	-0.32	220.6	0	60.84	2.03	6.19	TRUE	-0.32	0.39	0.02	0.01	-0.01
TCGA-AR-A1AJ-01A-21R-A12P-07	FALSE	TRUE	-0.12	460.28	0	105.71	5.6	6.32	TRUE	-0.12	0.34	0	0.07	-0.03
TCGA-AR-A1AK-01A-21R-A12P-07	FALSE	TRUE	-0.04	241.94	0	74.55	1.36	5.07	TRUE	-0.04	0.72	0.03	0.1	-0.03
TCGA-AR-A1AL-01A-21R-A12P-07	FALSE	FALSE	1.3	108.75	1	28.3	0.69	1.22	FALSE	-0.25	1.3	0.03	0.16	0
TCGA-AR-A1AM-01A-41R-A22K-07	FALSE	TRUE	-0.1	90.85	0	35.33	0.04	2.62	TRUE	-0.1	0.8	0.02	0.1	0
TCGA-AR-A1AN-01A-11R-A12P-07	FALSE	FALSE	1.07	61.19	0.91	16.73	-0.64	-0.03	FALSE	-0.12	1.07	0.03	0.13	0.01
TCGA-AR-A1AO-01A-11R-A12P-07	FALSE	FALSE	0.02	249.84	0	73.66	2.43	6.56	TRUE	0.02	0.45	-0.02	0.09	-0.01
TCGA-AR-A1AP-01A-11R-A12P-07	FALSE	FALSE	0.71	117.59	0	40.75	0.04	0.55	FALSE	-0.09	0.71	0.02	0.09	-0.01
TCGA-AR-A1AQ-01A-11R-A12P-07	FALSE	TRUE	-0.26	293.87	0	68.3	2.64	6.25	TRUE	-0.26	0.07	0	0.01	-0.02
TCGA-AR-A1AR-01A-31R-A137-07	FALSE	TRUE	-0.27	197.98	0.01	45.59	1.2	3.36	TRUE	-0.27	0.91	0.03	0.07	0
TCGA-AR-A1AS-01A-11R-A12P-07	FALSE	FALSE	0.81	126.28	0.92	22.74	-0.56	-0.62	FALSE	-0.23	0.81	0.03	0.08	0.01
TCGA-AR-A1AT-01A-11R-A12P-07	FALSE	TRUE	-0.06	242.69	0	51.65	1.03	4.23	TRUE	-0.06	0.44	0.02	0.05	-0.01
TCGA-AR-A1AU-01A-11R-A12P-07	FALSE	FALSE	1.25	46.77	1	21.06	-0.25	0.51	FALSE	-0.2	1.25	0.05	0.15	0
TCGA-AR-A1AW-01A-21R-A12P-07	FALSE	FALSE	0.04	493.75	0	168.24	7.3	17.66	TRUE	0.04	-0.04	0	0	-0.02
TCGA-AR-A1AX-01A-11R-A12P-07	FALSE	TRUE	-0.05	246.23	0	77.1	1.49	9.19	TRUE	-0.05	0.61	0.01	0.08	-0.01
TCGA-AR-A1AY-01A-21R-A12P-07	FALSE	FALSE	1.5	32.93	0	11.37	-0.07	-0.29	FALSE	-0.55	1.5	0.08	0.12	0
TCGA-AR-A24H-01A-11R-A169-07	FALSE	FALSE	0.66	86.15	0.04	23.7	0.34	1.79	FALSE	-0.49	0.66	0.05	0.06	-0.02
TCGA-AR-A24K-01A-11R-A169-07	FALSE	FALSE	0.9	32.67	1	7.94	-0.41	-0.26	FALSE	-0.39	0.9	0.05	0.06	0.02
TCGA-AR-A24L-01A-11R-A169-07	FALSE	FALSE	1.69	53.14	0	13.11	0.24	0.45	FALSE	-0.31	1.69	0.05	0.22	-0.01
TCGA-AR-A24M-01A-11R-A169-07	FALSE	FALSE	0.96	87.17	0.32	21.48	-0.33	-0.31	FALSE	-0.19	0.96	0.02	0.12	0
TCGA-AR-A24N-01A-11R-A169-07	FALSE	FALSE	0.95	84.25	1	21.84	-0.21	0.25	FALSE	-0.34	0.95	0.03	0.12	-0.01
TCGA-AR-A24O-01A-11R-A169-07	FALSE	FALSE	1.35	124.66	0.56	37.61	0.15	2.69	FALSE	-0.11	1.35	0.02	0.19	-0.01
TCGA-AR-A24P-01A-11R-A169-07	FALSE	FALSE	1.6	88.9	0.81	20.71	0.08	0.32	FALSE	-0.26	1.6	0.04	0.21	0
TCGA-AR-A24Q-01A-12R-A169-07	FALSE	TRUE	-0.41	120.72	1	35.45	0.26	3.67	TRUE	-0.41	0.74	0.03	0.08	0.01
TCGA-AR-A24R-01A-11R-A169-07	FALSE	FALSE	0.95	139.89	0	39.22	0.46	1.5	FALSE	-0.3	0.95	0.05	0.12	-0.03
TCGA-AR-A24S-01A-11R-A169-07	FALSE	FALSE	1.02	163.43	0	34.23	0.98	0.21	FALSE	-0.18	1.02	0.01	0.14	0
TCGA-AR-A24T-01A-11R-A169-07	FALSE	FALSE	1.67	146.18	0	31.43	-0.23	1.37	FALSE	-0.21	1.67	0.03	0.23	0
TCGA-AR-A24U-01A-11R-A169-07	FALSE	FALSE	0.2	202.14	0	38.7	1.68	2.68	FALSE	-0.26	0.2	0	0.03	-0.01
TCGA-AR-A24V-01A-21R-A169-07	FALSE	FALSE	1.8	109.85	0	35.73	1.45	0.31	FALSE	-0.1	1.8	0.03	0.25	-0.01
TCGA-AR-A24W-01A-11R-A169-07	FALSE	FALSE	1.05	55.52	1	18.03	0.1	0.6	FALSE	-0.28	1.05	0.03	0.13	0
TCGA-AR-A24X-01A-11R-A169-07	FALSE	FALSE	1.22	62	1	19.57	0.16	1.46	FALSE	-0.35	1.22	0.05	0.13	0.01
TCGA-AR-A24Z-01A-11R-A169-07	FALSE	FALSE	0.73	44.33	0	17.97	-0.06	-0.02	FALSE	-0.27	0.73	0.03	0.08	-0.01
TCGA-AR-A250-01A-31R-A169-07	FALSE	FALSE	1.35	141.92	0	46.02	0.66	0.95	FALSE	-0.15	1.35	0.03	0.19	-0.01
TCGA-AR-A251-01A-12R-A169-07	FALSE	TRUE	-0.69	60.97	0	21.17	0.89	2.37	TRUE	-0.69	0.96	0.05	0.1	-0.01
TCGA-AR-A252-01A-11R-A169-07	FALSE	TRUE	-0.15	323.47	0.14	84.11	3.3	11.4	TRUE	-0.15	0.11	0	0.02	-0.01
TCGA-AR-A254-01A-21R-A169-07	FALSE	FALSE	0.59	226.25	0	37.04	1.56	2.23	FALSE	-0.18	0.59	0.02	0.09	-0.02
TCGA-AR-A255-01A-11R-A169-07	FALSE	FALSE	1.32	136.12	0	40.49	0.8	2.57	FALSE	-0.21	1.32	0.03	0.19	-0.02
TCGA-AR-A256-01A-11R-A169-07	FALSE	FALSE	0.75	80.43	0	26.67	0.11	0.8	FALSE	-0.56	0.75	0.05	0.06	0
TCGA-AR-A2LE-01A-11R-A180-07	FALSE	FALSE	0.7	56.46	1	15.62	0.4	0.62	FALSE	-0.31	0.7	0.04	0.04	0.02
TCGA-AR-A2LH-01A-31R-A18M-07	FALSE	TRUE	-0.07	380.86	0	129.53	0.85	5.69	TRUE	-0.07	0.29	0.01	0.04	-0.02
TCGA-AR-A2LJ-01A-12R-A19W-07	FALSE	FALSE	0.02	183.34	0	81.83	-0.22	1.9	TRUE	0.02	0.53	0.01	0.07	0
TCGA-AR-A2LK-01A-11R-A180-07	FALSE	FALSE	1.14	81.25	0	20.26	-0.36	0	FALSE	-0.43	1.14	0.04	0.12	0.01
TCGA-AR-A2LL-01A-11R-A180-07	FALSE	FALSE	0.69	91.6	0	31.01	-0.21	0.89	FALSE	-0.25	0.69	0.02	0.07	0.01
TCGA-AR-A2LM-01A-11R-A180-07	FALSE	FALSE	1.84	120.87	0.02	33.02	-0.01	2.31	FALSE	-0.2	1.84	0.03	0.25	0
TCGA-AR-A2LN-01A-21R-A18M-07	FALSE	FALSE	1.13	97.47	1	33.64	0.58	1.43	FALSE	-0.04	1.13	0.02	0.17	-0.01
TCGA-AR-A2LO-01A-31R-A18M-07	FALSE	TRUE	-0.18	176.49	0	49.38	0.62	5.08	TRUE	-0.18	1.04	0.04	0.12	0
TCGA-AR-A2LQ-01A-22R-A18M-07	FALSE	FALSE	1.4	112.6	0.03	31.83	-0.14	0.09	FALSE	0	1.4	0.01	0.22	0
TCGA-AR-A5QM-01A-11R-A27Q-07	FALSE	FALSE	0.59	130.41	0	46.99	0.12	1.69	FALSE	-0.01	0.59	0.01	0.09	-0.01
TCGA-AR-A5QN-01A-12R-A28M-07	FALSE	FALSE	0.52	73.01	0	33.69	-0.07	1.76	FALSE	-0.09	0.52	0.02	0.09	-0.04
TCGA-AR-A5QP-01A-11R-A28M-07	FALSE	TRUE	-0.18	99.89	1	32.32	-0.04	1.62	TRUE	-0.18	0.85	0.02	0.1	0.01
TCGA-B6-A0I1-01A-11R-A21T-07	FALSE	FALSE	0.55	16.16	0	23.04	-0.68	0.25	FALSE	-0.4	0.55	0.04	0.04	-0.01
TCGA-B6-A0I2-01A-11R-A034-07	FALSE	TRUE	-0.21	435.06	0.01	125.72	1.72	10.9	TRUE	-0.21	0.35	0.02	0.01	-0.01
TCGA-B6-A0I5-01A-11R-A034-07	FALSE	FALSE	0.77	69.42	1	30.72	-0.59	0.36	FALSE	-0.16	0.77	0.04	0.05	0.01
TCGA-B6-A0I6-01A-11R-A034-07	FALSE	FALSE	1.38	60.95	1	15.21	-0.48	0.69	FALSE	-0.38	1.38	0.07	0.13	0.01
TCGA-B6-A0I8-01A-11R-A034-07	FALSE	FALSE	0.84	40.72	0	13.03	-0.74	-0.4	FALSE	-0.2	0.84	0.03	0.1	0
TCGA-B6-A0I9-01A-11R-A034-07	FALSE	FALSE	0.42	74.65	0	45.34	0.12	0.3	FALSE	-0.25	0.42	0.03	0.04	-0.01
TCGA-B6-A0IA-01A-11R-A034-07	FALSE	FALSE	0.12	17.83	1	8.78	-0.15	-0.5	FALSE	-0.08	0.12	0.01	0.01	0
TCGA-B6-A0IB-01A-11R-A034-07	FALSE	FALSE	0.32	18.45	0	8.97	-0.63	-0.24	FALSE	-0.09	0.32	0.02	0.03	0
TCGA-B6-A0IE-01A-11R-A034-07	FALSE	FALSE	0.24	43.05	0	19.71	-0.56	0.51	FALSE	-0.23	0.24	0.01	0.02	0.01
TCGA-B6-A0IG-01A-11R-A034-07	FALSE	FALSE	0.71	39.28	0	26.52	-0.3	0.5	FALSE	-0.08	0.71	0.04	0.07	-0.01
TCGA-B6-A0IH-01A-11R-A115-07	FALSE	TRUE	-0.14	148.06	0	43.63	0.18	4.82	TRUE	-0.14	0.45	0.01	0.06	0
TCGA-B6-A0IJ-01A-11R-A034-07	FALSE	TRUE	-0.29	347.67	0	101.44	1.18	4.81	TRUE	-0.29	0.1	0.01	0.01	-0.01
TCGA-B6-A0IK-01A-12R-A056-07	FALSE	FALSE	0.7	82.33	0.98	25.3	-0.28	1.03	FALSE	-0.31	0.7	0.04	0.06	0
TCGA-B6-A0IM-01A-11R-A034-07	FALSE	FALSE	1.17	36.21	0	13.43	-0.39	-0.05	FALSE	-0.22	1.17	0.05	0.14	-0.01
TCGA-B6-A0IN-01A-11R-A034-07	FALSE	FALSE	0.45	143.34	0	48.08	-0.27	0.59	FALSE	-0.02	0.45	0.01	0.05	0
TCGA-B6-A0IO-01A-11R-A034-07	FALSE	FALSE	0.67	105.26	0	32.77	-0.47	0.65	FALSE	-0.26	0.67	0.04	0.07	-0.01
TCGA-B6-A0IP-01A-11R-A034-07	FALSE	FALSE	1.03	71.96	1	26.16	0.22	1.16	FALSE	-0.28	1.03	0.04	0.1	0.01
TCGA-B6-A0IQ-01A-11R-A034-07	FALSE	FALSE	0.47	91.76	0	28.73	-0.12	1.19	FALSE	-0.36	0.47	0.03	0.03	0.01
TCGA-B6-A0RE-01A-11R-A056-07	FALSE	FALSE	1.05	42.29	0	18.43	-0.15	-0.1	FALSE	-0.38	1.05	0.05	0.07	-0.01
TCGA-B6-A0RG-01A-11R-A056-07	FALSE	FALSE	0.87	29.89	0.16	11.1	-0.41	-0.23	FALSE	-0.22	0.87	0.03	0.1	0
TCGA-B6-A0RH-01A-21R-A115-07	FALSE	FALSE	0.65	66.47	0	33.87	0.63	0.72	FALSE	-0.05	0.65	0.04	0.08	-0.03
TCGA-B6-A0RI-01A-11R-A056-07	FALSE	FALSE	1.66	71.39	0	23.29	1.6	-0.06	FALSE	-0.16	1.66	0.05	0.21	0
TCGA-B6-A0RL-01A-11R-A084-07	FALSE	FALSE	0.65	12.28	0	9.72	-0.41	0.74	FALSE	-0.31	0.65	0.07	0.02	0
TCGA-B6-A0RM-01A-11R-A084-07	FALSE	FALSE	0.83	44.34	1	12.68	-0.17	-0.08	FALSE	-0.31	0.83	0.05	0.06	0.01
TCGA-B6-A0RN-01A-12R-A084-07	FALSE	FALSE	1.6	102.63	1	22.25	-0.22	0.11	FALSE	-0.23	1.6	0.05	0.19	0.01
TCGA-B6-A0RO-01A-22R-A084-07	FALSE	FALSE	0.36	47.92	0.97	25.43	-0.72	0.85	FALSE	-0.16	0.36	0.01	0.04	0
TCGA-B6-A0RP-01A-21R-A084-07	FALSE	TRUE	-0.1	93.05	0	34.72	-0.11	2.6	TRUE	-0.1	1.13	0.02	0.15	0
TCGA-B6-A0RQ-01A-11R-A115-07	FALSE	FALSE	0.95	57.25	1	22.15	-0.2	0.24	FALSE	-0.2	0.95	0.05	0.08	0.02
TCGA-B6-A0RS-01A-11R-A084-07	FALSE	TRUE	-0.16	149.27	0	43.91	0.92	3.99	TRUE	-0.16	0.52	0.02	0.06	0
TCGA-B6-A0RT-01A-21R-A084-07	FALSE	TRUE	-0.03	457.52	0	156.23	4.39	39.3	TRUE	-0.03	0.04	0	0.01	-0.03
TCGA-B6-A0RU-01A-11R-A084-07	FALSE	FALSE	1.34	55.16	1	23.54	-0.5	0.19	FALSE	-0.5	1.34	0.07	0.11	0.01
TCGA-B6-A0RV-01A-11R-A084-07	FALSE	TRUE	-0.16	79.35	1	33.36	0.29	3.46	TRUE	-0.16	0.56	0.03	0.05	0
TCGA-B6-A0WS-01A-11R-A115-07	FALSE	FALSE	0.55	152.93	0	45.95	0.42	3.37	FALSE	-0.04	0.55	0.01	0.08	-0.01
TCGA-B6-A0WT-01A-11R-A109-07	FALSE	FALSE	0.88	66.78	0	25.16	0.01	0.09	FALSE	-0.26	0.88	0.02	0.11	0
TCGA-B6-A0WV-01A-11R-A109-07	FALSE	FALSE	1.09	25.7	1	10.31	-0.35	-0.08	FALSE	-0.4	1.09	0.06	0.1	0
TCGA-B6-A0WW-01A-11R-A109-07	FALSE	FALSE	1	58.11	0	21.94	0.3	-0.17	FALSE	-0.33	1	0.04	0.13	-0.01
TCGA-B6-A0WX-01A-11R-A109-07	FALSE	FALSE	1.18	106.15	0	37.89	-0.23	2.41	FALSE	-0.24	1.18	0.03	0.15	0
TCGA-B6-A0WY-01A-11R-A109-07	FALSE	FALSE	1.15	108.17	0	45.15	0.37	1.78	FALSE	-0.11	1.15	0.05	0.14	-0.02
TCGA-B6-A0WZ-01A-11R-A109-07	FALSE	FALSE	0.83	40.65	1	14.38	0.27	-0.13	FALSE	-0.07	0.83	0.04	0.07	0.01
TCGA-B6-A0X1-01A-11R-A109-07	FALSE	TRUE	-0.31	189.42	0	65.41	1.51	4.95	TRUE	-0.31	0.46	0.03	0.06	-0.04
TCGA-B6-A0X4-01A-11R-A109-07	FALSE	FALSE	0.23	18.8	1	7.27	-0.28	-0.62	FALSE	-0.16	0.23	0.02	0.02	0
TCGA-B6-A0X5-01A-21R-A109-07	FALSE	FALSE	0.8	35.92	1	10.93	1.25	-0.37	FALSE	-0.3	0.8	0.04	0.07	0.01
TCGA-B6-A0X7-01A-11R-A10J-07	FALSE	FALSE	1.48	54.27	0.78	25.12	-0.19	0.19	FALSE	-0.2	1.48	0.04	0.18	0.01
TCGA-B6-A1KC-01B-11R-A157-07	FALSE	FALSE	0.54	52.44	1	7.93	-0.43	-0.06	FALSE	-0.3	0.54	0.03	0.05	0
TCGA-B6-A1KF-01A-11R-A13Q-07	FALSE	FALSE	0.58	11.02	0	10.7	-0.75	-0.5	FALSE	-0.42	0.58	0.03	0.06	-0.01
TCGA-B6-A1KI-01A-11R-A14M-07	FALSE	FALSE	0.19	31.69	0	11.99	-0.58	-0.3	FALSE	0.02	0.19	0	0.02	0
TCGA-B6-A1KN-01A-11R-A13Q-07	FALSE	FALSE	0.79	47.58	0	16.36	0.58	0.87	FALSE	-0.3	0.79	0.04	0.08	-0.01
TCGA-B6-A2IU-01A-32R-A18M-07	FALSE	FALSE	0.8	49.37	1	14.61	0.86	0.05	FALSE	-0.27	0.8	0.03	0.09	-0.01
TCGA-B6-A3ZX-01A-11R-A239-07	FALSE	TRUE	-0.15	212.56	0	86.63	0.53	11.41	TRUE	-0.15	0.21	0.01	0.01	0.01
TCGA-B6-A400-01A-11R-A239-07	FALSE	FALSE	1.12	138.19	0	45.96	1.04	0.32	FALSE	-0.2	1.12	0.05	0.11	0
TCGA-B6-A401-01A-11R-A239-07	FALSE	FALSE	0.88	91.83	0	32.69	-0.17	1.53	FALSE	-0.07	0.88	0.03	0.11	-0.01
TCGA-B6-A402-01A-11R-A239-07	FALSE	FALSE	0.73	29.9	0	13.31	-0.51	-0.1	FALSE	-0.39	0.73	0.05	0.05	0.01
TCGA-B6-A408-01A-12R-A24H-07	FALSE	FALSE	0.01	158.43	0	47.23	0.35	1.63	TRUE	0.01	0.19	0.01	0.03	-0.03
TCGA-B6-A409-01A-11R-A24H-07	FALSE	FALSE	0.61	42.57	0	31.13	-0.43	0.24	FALSE	-0.29	0.61	0.04	0.05	0
TCGA-B6-A40B-01A-11R-A239-07	FALSE	FALSE	1.18	131.44	0.88	37.07	-0.34	-0.22	FALSE	-0.06	1.18	0.04	0.14	-0.01
TCGA-B6-A40C-01A-11R-A239-07	FALSE	FALSE	1.3	65.34	0	27.85	-0.3	0.9	FALSE	-0.13	1.3	0.04	0.15	0
TCGA-BH-A0AU-01A-11R-A12P-07	FALSE	FALSE	1.43	101.34	0	31.76	0.05	1.44	FALSE	-0.19	1.43	0.04	0.19	-0.01
TCGA-BH-A0AV-01A-31R-A115-07	FALSE	FALSE	1.53	62.62	0	17.04	-0.18	-0.24	FALSE	-0.26	1.53	0.04	0.2	0
TCGA-BH-A0AW-01A-11R-A056-07	FALSE	TRUE	-0.08	296.48	0	93.19	1.29	6.08	TRUE	-0.08	0.38	0.01	0.04	0
TCGA-BH-A0AY-01A-21R-A00Z-07	FALSE	FALSE	1.16	129.17	0	35.65	-0.26	2.38	FALSE	-0.13	1.16	0.02	0.15	0
TCGA-BH-A0AZ-01A-21R-A12P-07	FALSE	FALSE	1.16	85.41	0	32.24	-0.33	1.2	FALSE	0.02	1.16	0.02	0.17	-0.01
TCGA-BH-A0B0-01A-21R-A115-07	FALSE	FALSE	0.02	235.64	0	85.22	1.51	2.86	TRUE	0.02	1.3	0.02	0.19	-0.01
TCGA-BH-A0B1-01A-12R-A056-07	FALSE	FALSE	0.81	49.57	0	21.57	0.17	0.27	FALSE	-0.22	0.81	0.02	0.1	0
TCGA-BH-A0B3-01A-11R-A056-07	FALSE	FALSE	0.18	219.79	0	81.63	2.18	1.54	FALSE	-0.15	0.18	0.01	0.03	-0.02
TCGA-BH-A0B5-01A-11R-A12P-07	FALSE	FALSE	1.33	118.52	0	27.91	1.03	1.38	FALSE	-0.17	1.33	0.03	0.17	-0.01
TCGA-BH-A0B6-01A-11R-A19W-07	FALSE	FALSE	0.08	622.33	0	230.86	3.67	17.23	TRUE	0.08	0.16	0	0.04	-0.03
TCGA-BH-A0B7-01A-12R-A115-07	FALSE	TRUE	-0.15	146.36	0	36.11	0.13	5.75	TRUE	-0.15	0.53	0.01	0.09	-0.02
TCGA-BH-A0B8-01A-21R-A056-07	FALSE	FALSE	1.05	58.08	1	17.68	-0.26	0.72	FALSE	-0.22	1.05	0.04	0.11	0.01
TCGA-BH-A0B9-01A-11R-A056-07	FALSE	TRUE	-0.3	266.49	1	67.62	0.47	10.76	TRUE	-0.3	0.53	0.05	0.01	0.01
TCGA-BH-A0BA-01A-11R-A056-07	FALSE	FALSE	0.55	69.56	0	23.5	-0.01	2.39	FALSE	-0.11	0.55	0.01	0.06	0.03
TCGA-BH-A0BC-01A-22R-A084-07	FALSE	TRUE	-0.13	202.98	0	64.14	-0.03	2.44	TRUE	-0.13	0.91	0.03	0.11	0
TCGA-BH-A0BD-01A-11R-A034-07	FALSE	FALSE	1.02	121.11	0	46.33	0.67	2.34	FALSE	-0.2	1.02	0.04	0.13	-0.02
TCGA-BH-A0BF-01A-21R-A12P-07	FALSE	TRUE	-0.01	282.34	0	90.04	2.21	9.2	TRUE	-0.01	0.61	0.01	0.1	-0.02
TCGA-BH-A0BG-01A-11R-A115-07	FALSE	TRUE	-0.29	431.77	0	132.79	1.99	5.53	TRUE	-0.29	0.6	0.03	0.06	-0.01
TCGA-BH-A0BJ-01A-11R-A056-07	FALSE	TRUE	-0.22	103.49	0.08	31.74	-0.25	2.59	TRUE	-0.22	1.13	0.03	0.14	0.01
TCGA-BH-A0BL-01A-11R-A115-07	FALSE	FALSE	1.16	258.36	0	73.88	1.81	2.96	FALSE	-0.19	1.16	0.02	0.16	-0.01
TCGA-BH-A0BM-01A-11R-A056-07	FALSE	FALSE	0.59	55.21	1	20.88	-0.07	0.48	FALSE	-0.11	0.59	0.02	0.06	0
TCGA-BH-A0BO-01A-23R-A12D-07	FALSE	FALSE	1.12	111.35	0.99	35.71	5.66	0.31	FALSE	-0.08	1.12	0.03	0.16	-0.02
TCGA-BH-A0BP-01A-11R-A115-07	FALSE	FALSE	1.41	61.58	0	24.19	-0.31	0.08	FALSE	-0.16	1.41	0.04	0.17	0
TCGA-BH-A0BQ-01A-21R-A115-07	FALSE	TRUE	-0.14	123.72	1	41.39	-0.15	3.23	TRUE	-0.14	1.35	0.04	0.17	0
TCGA-BH-A0BR-01A-21R-A115-07	FALSE	FALSE	1.42	141.3	0	31.2	0.56	0.96	FALSE	-0.09	1.42	0.03	0.19	0
TCGA-BH-A0BS-01A-11R-A12P-07	FALSE	FALSE	0.63	45.12	1	11.42	-0.47	-0.36	FALSE	-0.22	0.63	0.01	0.06	0.02
TCGA-BH-A0BT-01A-11R-A12P-07	FALSE	TRUE	-0.16	99.43	0	39.43	1.16	1.63	TRUE	-0.16	0.84	0.05	0.09	-0.02
TCGA-BH-A0BV-01A-11R-A00Z-07	FALSE	FALSE	0.82	125.01	0	37.72	-0.22	3.25	FALSE	-0.06	0.82	0.02	0.12	-0.02
TCGA-BH-A0BW-01A-11R-A115-07	FALSE	FALSE	0.17	562.95	0	168.3	4.58	1.18	FALSE	-0.23	0.17	0.01	0.06	-0.07
TCGA-BH-A0BZ-01A-31R-A12P-07	FALSE	TRUE	-0.03	252.31	0	71.13	2.16	7.69	TRUE	-0.03	0.87	0.03	0.13	-0.04
TCGA-BH-A0C0-01A-21R-A056-07	FALSE	TRUE	-0.11	408.46	0	125.51	4.49	9.49	TRUE	-0.11	0.2	0.01	0.02	-0.01
TCGA-BH-A0C1-01B-11R-A12D-07	FALSE	TRUE	-0.27	141.97	0	42.08	0.31	4.02	TRUE	-0.27	1.26	0.04	0.16	0
TCGA-BH-A0C3-01A-21R-A12P-07	FALSE	FALSE	1.28	124.46	0	44.76	0.3	1.93	FALSE	-0.14	1.28	0.02	0.18	0
TCGA-BH-A0C7-01B-11R-A115-07	FALSE	FALSE	1.19	91.07	0.03	27.66	-0.09	0.99	FALSE	-0.24	1.19	0.05	0.15	-0.03
TCGA-BH-A0DE-01A-11R-A115-07	FALSE	FALSE	1.18	139.69	0	48.85	0.7	2.17	FALSE	-0.15	1.18	0.03	0.16	-0.01
TCGA-BH-A0DG-01A-21R-A12P-07	FALSE	FALSE	1.31	121.93	0	36.51	-0.15	1.22	FALSE	-0.05	1.31	0.03	0.18	0
TCGA-BH-A0DH-01A-11R-A084-07	FALSE	FALSE	0.13	79.63	0	32.12	0.9	1.1	FALSE	0	0.13	0	0.02	0
TCGA-BH-A0DI-01A-21R-A12P-07	FALSE	FALSE	1.47	113.17	0	45.25	0.08	0.96	FALSE	-0.01	1.47	0.02	0.21	0
TCGA-BH-A0DK-01A-21R-A056-07	FALSE	TRUE	-0.05	174.53	0	72.71	0.33	7.6	TRUE	-0.05	0.37	0.01	0.05	-0.02
TCGA-BH-A0DO-01B-11R-A12D-07	FALSE	FALSE	0.56	50.53	1	12.76	0.03	0.21	FALSE	-0.16	0.56	0.02	0.05	0.01
TCGA-BH-A0DP-01A-21R-A056-07	FALSE	TRUE	-0.15	171.19	1	45.83	0.38	3.81	TRUE	-0.15	1.29	0.04	0.15	0
TCGA-BH-A0DQ-01A-11R-A084-07	FALSE	FALSE	1.67	68.94	0	33.1	-0.39	0.58	FALSE	-0.08	1.67	0.03	0.22	0
TCGA-BH-A0DS-01A-11R-A056-07	FALSE	FALSE	0.85	125.65	0	39.22	-0.34	2.45	FALSE	-0.21	0.85	0.02	0.1	0
TCGA-BH-A0DT-01A-21R-A12D-07	FALSE	FALSE	1.22	132.79	1	43.02	0.38	1.64	FALSE	-0.23	1.22	0.04	0.14	0.01
TCGA-BH-A0DV-01A-21R-A12P-07	FALSE	FALSE	1.8	109.28	0	41.95	-0.16	0.77	FALSE	-0.01	1.8	0.02	0.26	0
TCGA-BH-A0DX-01A-11R-A115-07	FALSE	FALSE	0.99	87.37	0	32.81	0.02	0.52	FALSE	-0.05	0.99	0	0.15	0
TCGA-BH-A0DZ-01A-11R-A00Z-07	FALSE	FALSE	1.16	244.61	1	68.69	0.98	1.03	FALSE	-0.19	1.16	0.04	0.14	0
TCGA-BH-A0E0-01A-11R-A056-07	FALSE	FALSE	0.46	44.74	0	12.54	-0.13	-0.26	FALSE	-0.33	0.46	0.04	0.02	0.01
TCGA-BH-A0E1-01A-11R-A056-07	FALSE	FALSE	0.44	28.22	1	13.02	-0.6	-0.3	FALSE	-0.04	0.44	0.02	0.05	-0.01
TCGA-BH-A0E2-01A-11R-A056-07	FALSE	FALSE	1.24	55.56	1	28.69	0.21	2.19	FALSE	-0.34	1.24	0.05	0.13	0
TCGA-BH-A0E6-01A-11R-A034-07	FALSE	FALSE	0.38	60.81	0	27.04	-0.46	1.71	FALSE	-0.19	0.38	0.02	0.03	0.01
TCGA-BH-A0E7-01A-11R-A034-07	FALSE	FALSE	1.23	45.04	0.97	15.9	0.65	-0.54	FALSE	-0.29	1.23	0.03	0.14	0.01
TCGA-BH-A0E9-01B-11R-A115-07	FALSE	TRUE	-0.27	80.1	0.19	25.7	0.59	2.58	TRUE	-0.27	0.91	0.03	0.1	0.01
TCGA-BH-A0EA-01A-11R-A115-07	FALSE	FALSE	1.36	78.56	0.07	32.67	-0.12	1.07	FALSE	-0.19	1.36	0.03	0.16	0.01
TCGA-BH-A0EB-01A-11R-A034-07	FALSE	FALSE	0.73	288.33	0	74.3	0.26	1.94	FALSE	-0.12	0.73	0.01	0.1	0
TCGA-BH-A0EE-01A-11R-A034-07	FALSE	FALSE	0.23	343.98	0	104.05	3.09	0.45	FALSE	-0.22	0.23	0.04	0.02	-0.03
TCGA-BH-A0EI-01A-11R-A115-07	FALSE	FALSE	1.86	66.28	0	23.84	-0.23	-0.35	FALSE	-0.11	1.86	0.05	0.23	0
TCGA-BH-A0GY-01A-11R-A056-07	FALSE	FALSE	0.91	119.62	0	39.39	0.85	0.94	FALSE	-0.3	0.91	0.04	0.1	0
TCGA-BH-A0GZ-01A-11R-A056-07	FALSE	FALSE	1.12	44.3	0	19.69	-0.48	0.63	FALSE	-0.2	1.12	0.03	0.13	0
TCGA-BH-A0H0-01A-11R-A056-07	FALSE	FALSE	0.65	51.04	0.03	15.19	-0.38	-0.06	FALSE	-0.41	0.65	0.03	0.05	0
TCGA-BH-A0H3-01A-11R-A12P-07	FALSE	FALSE	1.62	104.31	1	36.26	0.13	2.14	FALSE	-0.28	1.62	0.04	0.21	0
TCGA-BH-A0H5-01A-21R-A115-07	FALSE	FALSE	0.1	748.7	0	183.17	4.96	30.49	TRUE	0.1	0.01	0	0.01	-0.02
TCGA-BH-A0H6-01A-21R-A056-07	FALSE	FALSE	1.7	56.75	1	18.58	0.45	-0.13	FALSE	-0.24	1.7	0.04	0.21	0.01
TCGA-BH-A0H7-01A-13R-A056-07	FALSE	FALSE	1.6	67.93	0	25.87	-0.45	0.62	FALSE	-0.11	1.6	0.03	0.22	-0.01
TCGA-BH-A0H9-01A-11R-A056-07	FALSE	FALSE	0.88	49.79	0	16.21	-0.69	0.23	FALSE	-0.29	0.88	0.04	0.08	0.01
TCGA-BH-A0HA-01A-11R-A12P-07	FALSE	TRUE	-0.04	131.94	0	60.58	0.18	2.55	TRUE	-0.04	1.01	0.03	0.14	-0.01
TCGA-BH-A0HB-01A-11R-A056-07	FALSE	TRUE	-0.22	134.44	0	45.02	0.32	3.49	TRUE	-0.22	0.72	0.04	0.07	0
TCGA-BH-A0HF-01A-11R-A056-07	FALSE	FALSE	0.97	127.85	0	44.58	0.28	1.12	FALSE	-0.07	0.97	0.02	0.12	0
TCGA-BH-A0HI-01A-11R-A084-07	FALSE	FALSE	0.9	81.51	0.99	23.66	-0.17	0.08	FALSE	-0.15	0.9	0.02	0.11	0
TCGA-BH-A0HK-01A-11R-A056-07	FALSE	FALSE	0.58	65.27	1	22.16	-0.08	0.26	FALSE	-0.25	0.58	0.03	0.05	0.01
TCGA-BH-A0HL-01A-11R-A10U-07	FALSE	FALSE	0.81	15.27	0	7.35	-0.67	-0.29	FALSE	-0.21	0.81	0.05	0.07	-0.01
TCGA-BH-A0HN-01A-11R-A10U-07	FALSE	FALSE	0.54	72.92	1	21.9	-0.62	-0.44	FALSE	-0.04	0.54	0.02	0.04	0.02
TCGA-BH-A0HO-01A-11R-A034-07	FALSE	FALSE	0.36	99.42	1	30.8	-0.26	-0.01	FALSE	-0.19	0.36	0.01	0.04	0
TCGA-BH-A0HP-01A-12R-A084-07	FALSE	FALSE	0.85	140.42	1	46.57	0.18	0.76	FALSE	-0.14	0.85	0.03	0.09	0.01
TCGA-BH-A0HQ-01A-11R-A034-07	FALSE	FALSE	1.05	65.66	0	25.74	-0.09	-0.28	FALSE	-0.09	1.05	0.03	0.13	0
TCGA-BH-A0HU-01A-11R-A034-07	FALSE	FALSE	0.88	86.4	0	34.51	-0.4	0.93	FALSE	-0.36	0.88	0.05	0.06	0.01
TCGA-BH-A0HW-01A-11R-A034-07	FALSE	FALSE	0.84	11.06	1	9.26	-0.5	-0.24	FALSE	-0.27	0.84	0.06	0.05	0.01
TCGA-BH-A0HX-01A-21R-A056-07	FALSE	FALSE	1.21	56.2	0.01	23.71	0.13	0.5	FALSE	-0.34	1.21	0.05	0.13	0
TCGA-BH-A0HY-01A-11R-A056-07	FALSE	FALSE	0.75	29.4	0	15.2	-0.53	0.11	FALSE	-0.15	0.75	0.03	0.08	0
TCGA-BH-A0RX-01A-21R-A084-07	FALSE	TRUE	-0.21	318.28	0	96.97	1.33	8.7	TRUE	-0.21	0.22	0.01	0.02	-0.01
TCGA-BH-A0W3-01A-11R-A109-07	FALSE	FALSE	0.71	89.45	1	26.45	-0.38	-0.31	FALSE	-0.23	0.71	0.03	0.07	-0.01
TCGA-BH-A0W4-01A-11R-A109-07	FALSE	FALSE	1.52	43.76	1	16.79	-0.21	-0.05	FALSE	-0.21	1.52	0.05	0.18	0.01
TCGA-BH-A0W5-01A-11R-A109-07	FALSE	TRUE	-0.07	203.76	0.33	55.59	1.38	3.17	TRUE	-0.07	0.49	0.01	0.06	0.01
TCGA-BH-A0W7-01A-11R-A115-07	FALSE	TRUE	-0.03	396.91	0	83.63	1.45	6.31	TRUE	-0.03	0.68	0.02	0.09	-0.01
TCGA-BH-A18F-01A-11R-A12D-07	FALSE	TRUE	-0.22	118.92	0	42.22	0.13	2.56	TRUE	-0.22	1.09	0.03	0.13	0
TCGA-BH-A18G-01A-11R-A12D-07	FALSE	FALSE	0.24	49.46	0	24.21	-0.56	0.09	FALSE	-0.17	0.24	0.02	0.05	-0.03
TCGA-BH-A18H-01A-11R-A12D-07	FALSE	TRUE	-0.16	185.88	0	75.46	3.15	16.92	TRUE	-0.16	0.15	0.01	0.02	-0.01
TCGA-BH-A18I-01A-11R-A12D-07	FALSE	FALSE	1.38	203.47	0	54.02	2.15	1.97	FALSE	-0.13	1.38	0.03	0.19	-0.01
TCGA-BH-A18J-01A-11R-A12D-07	FALSE	FALSE	1.19	75.41	0	26.04	-0.21	-0.49	FALSE	-0.17	1.19	0.04	0.14	0
TCGA-BH-A18K-01A-11R-A12D-07	FALSE	FALSE	1.34	67.08	0	19.98	-0.45	0.23	FALSE	-0.25	1.34	0.04	0.16	0
TCGA-BH-A18L-01A-32R-A12D-07	FALSE	FALSE	0.47	47.22	0	22.06	-0.36	-0.14	FALSE	-0.36	0.47	0.04	0.04	-0.01
TCGA-BH-A18M-01A-11R-A12D-07	FALSE	FALSE	1.53	117.84	1	37.09	0.17	0.92	FALSE	-0.15	1.53	0.05	0.2	-0.01
TCGA-BH-A18N-01A-11R-A12D-07	FALSE	FALSE	1.08	54.04	0.06	21.37	-0.46	-0.51	FALSE	-0.3	1.08	0.04	0.1	0.01
TCGA-BH-A18P-01A-11R-A12D-07	FALSE	FALSE	0.78	250.45	0	59.47	0.97	0.93	FALSE	-0.19	0.78	0.03	0.09	-0.01
TCGA-BH-A18Q-01A-12R-A12D-07	FALSE	TRUE	-0.47	254.35	0	77.44	1.12	4.34	TRUE	-0.47	0.75	0.05	0.06	-0.01
TCGA-BH-A18R-01A-11R-A12D-07	FALSE	FALSE	0.77	81.22	1	21.7	-0.01	0.79	FALSE	-0.43	0.77	0.05	0.05	0.01
TCGA-BH-A18S-01A-11R-A12D-07	FALSE	FALSE	0.2	62.9	0.99	14.39	-0.35	0.2	FALSE	-0.01	0.2	0	0.01	0.02
TCGA-BH-A18T-01A-11R-A12D-07	FALSE	FALSE	0.74	44.15	0	19.36	-0.12	0.75	FALSE	-0.48	0.74	0.05	0.04	0
TCGA-BH-A18U-01A-21R-A12D-07	FALSE	FALSE	0.82	158.57	1	42.44	0.42	0.05	FALSE	-0.25	0.82	0.03	0.09	0
TCGA-BH-A18V-01A-11R-A12D-07	FALSE	TRUE	-0.35	199.19	0	63.08	1	1.87	TRUE	-0.35	0.75	0.04	0.09	-0.03
TCGA-BH-A1EN-01A-11R-A13Q-07	FALSE	FALSE	0.35	41.05	0.94	10.74	2.32	-0.16	FALSE	-0.09	0.35	0.02	0.02	0.01
TCGA-BH-A1EO-01A-11R-A137-07	FALSE	FALSE	1.7	166.75	0	38.73	0.31	0.54	FALSE	-0.21	1.7	0.02	0.24	0
TCGA-BH-A1ES-01A-11R-A137-07	FALSE	FALSE	1.45	22.88	0.79	11.37	-0.46	-0.41	FALSE	-0.39	1.45	0.07	0.15	0
TCGA-BH-A1ET-01A-11R-A137-07	FALSE	FALSE	0.33	100.82	1	24.21	-0.1	1.6	FALSE	-0.05	0.33	0	0.04	0
TCGA-BH-A1EU-01A-11R-A137-07	FALSE	TRUE	-0.14	226.72	0	40.94	2.29	4.03	TRUE	-0.14	1.09	0	0.16	0
TCGA-BH-A1EV-01A-11R-A137-07	FALSE	FALSE	1.05	51.15	0	18.07	-0.45	-0.43	FALSE	-0.18	1.05	0.03	0.12	0
TCGA-BH-A1EW-01A-11R-A137-07	FALSE	TRUE	-0.33	85.86	0	38.25	0.86	3.62	TRUE	-0.33	0.85	0.04	0.1	-0.02
TCGA-BH-A1EX-01A-11R-A13Q-07	FALSE	FALSE	0.95	157.86	0	35.34	0.15	0.88	FALSE	-0.2	0.95	0.01	0.14	-0.01
TCGA-BH-A1EY-01A-11R-A13Q-07	FALSE	FALSE	1.23	195.19	0	53.45	0.6	1.41	FALSE	-0.11	1.23	0.01	0.18	0
TCGA-BH-A1F0-01A-11R-A137-07	FALSE	TRUE	-0.15	341.13	0	69.87	3.96	6.31	TRUE	-0.15	0.12	0	0.02	-0.02
TCGA-BH-A1F2-01A-31R-A13Q-07	FALSE	FALSE	1.5	58.46	0	13.55	-0.4	-0.16	FALSE	-0.42	1.5	0.03	0.2	0
TCGA-BH-A1F5-01A-12R-A13Q-07	FALSE	FALSE	1.09	58.38	1	13.77	0.44	-0.23	FALSE	-0.44	1.09	0.03	0.13	0.01
TCGA-BH-A1F6-01A-11R-A13Q-07	FALSE	TRUE	-0.28	108.83	0.97	36	1.07	10.06	TRUE	-0.28	0.42	0.03	0.05	-0.02
TCGA-BH-A1F8-01A-11R-A13Q-07	FALSE	FALSE	0.76	68.57	0	24.19	-0.1	1.03	FALSE	-0.4	0.76	0.03	0.1	-0.02
TCGA-BH-A1FB-01A-11R-A13Q-07	FALSE	TRUE	-0.14	350.46	1	74.85	1.53	5.36	TRUE	-0.14	0.99	0.02	0.13	0
TCGA-BH-A1FC-01A-11R-A13Q-07	FALSE	TRUE	-0.43	289.99	1	68.35	1.21	7.11	TRUE	-0.43	0.05	0	0	0
TCGA-BH-A1FD-01A-11R-A13Q-07	FALSE	FALSE	1.02	77	1	24.82	1.26	-0.36	FALSE	-0.3	1.02	0.05	0.1	-0.01
TCGA-BH-A1FE-01A-11R-A13Q-07	FALSE	TRUE	-0.24	189.1	0	46.43	1.54	5.66	TRUE	-0.24	1.09	0.03	0.14	0
TCGA-BH-A1FG-01A-11R-A13Q-07	FALSE	FALSE	0.66	61.38	1	17.38	-0.34	0.12	FALSE	-0.24	0.66	0.03	0.07	0
TCGA-BH-A1FH-01A-12R-A13Q-07	FALSE	FALSE	1.69	67.88	0	26.02	0.12	1.47	FALSE	-0.05	1.69	0.02	0.25	0
TCGA-BH-A1FJ-01A-11R-A13Q-07	FALSE	FALSE	0.86	34.04	0.04	11.51	-0.32	-0.13	FALSE	-0.33	0.86	0.04	0.08	0
TCGA-BH-A1FL-01A-11R-A13Q-07	FALSE	FALSE	1.06	61.89	1	24.1	0.08	0.42	FALSE	-0.37	1.06	0.05	0.1	0.01
TCGA-BH-A1FM-01A-11R-A13Q-07	FALSE	FALSE	1.28	41.48	0	10.63	-0.33	-0.4	FALSE	-0.5	1.28	0.04	0.15	0
TCGA-BH-A1FN-01A-11R-A13Q-07	FALSE	FALSE	0.91	100.6	0.77	22.36	1.01	-0.1	FALSE	-0.3	0.91	0.04	0.11	-0.01
TCGA-BH-A1FR-01A-11R-A13Q-07	FALSE	FALSE	0.42	102.71	1	28.27	-0.3	1.23	FALSE	-0.07	0.42	0.01	0.03	0.01
TCGA-BH-A1FU-01A-11R-A14D-07	FALSE	FALSE	1.3	84.16	0.15	31.18	0.12	1.29	FALSE	-0.29	1.3	0.04	0.15	0.01
TCGA-BH-A201-01A-11R-A14M-07	FALSE	FALSE	1.7	35.55	0	17.7	2.21	0.17	FALSE	-0.25	1.7	0.05	0.21	0
TCGA-BH-A202-01A-11R-A14M-07	FALSE	FALSE	0.51	197.36	0	51.18	1.14	2.78	FALSE	-0.22	0.51	0.02	0.06	0
TCGA-BH-A203-01A-12R-A169-07	FALSE	FALSE	0.54	154.77	0	43.63	0.17	1.64	FALSE	-0.3	0.54	0.02	0.05	0.01
TCGA-BH-A204-01A-11R-A157-07	FALSE	FALSE	0.73	52.97	1	8.6	-0.26	0.46	FALSE	-0.46	0.73	0.03	0.07	0
TCGA-BH-A208-01A-11R-A157-07	FALSE	FALSE	1.51	85.78	0	28.42	-0.32	0.54	FALSE	0.02	1.51	0.02	0.22	0
TCGA-BH-A209-01A-11R-A157-07	FALSE	TRUE	-0.32	337.48	0	94.24	2.75	12.49	TRUE	-0.32	0.15	0.01	0.01	-0.01
TCGA-BH-A28O-01A-11R-A22K-07	FALSE	FALSE	1.09	73.4	1	36.65	0.16	2.69	FALSE	-0.07	1.09	0.03	0.14	0
TCGA-BH-A28Q-01A-11R-A16F-07	FALSE	FALSE	1.42	68.07	1	21.27	-0.25	0.56	FALSE	-0.36	1.42	0.05	0.15	0.01
TCGA-BH-A2L8-01A-11R-A18M-07	FALSE	TRUE	-0.07	450.21	0	106.19	0.99	9.97	TRUE	-0.07	0.74	0.02	0.09	0
TCGA-BH-A42T-01A-11R-A24H-07	FALSE	FALSE	1.03	151.62	0	49.94	-0.64	1.14	FALSE	-0.17	1.03	0.05	0.1	0
TCGA-BH-A42U-01A-12R-A24H-07	FALSE	TRUE	-0.02	130.07	1	65.57	0.08	2.09	TRUE	-0.02	0.8	0.03	0.07	0.02
TCGA-BH-A42V-01A-11R-A24H-07	FALSE	TRUE	-0.15	98.14	1	43.35	-0.01	2.01	TRUE	-0.15	0.91	0.04	0.09	0.01
TCGA-BH-A5IZ-01A-11R-A27Q-07	FALSE	FALSE	1.2	30.92	0	19.39	-0.44	0.01	FALSE	-0.28	1.2	0.07	0.06	-0.01
TCGA-BH-A5J0-01A-11R-A27Q-07	FALSE	FALSE	0.02	226.02	0	108.28	0.32	2.27	TRUE	0.02	0.86	0.02	0.11	-0.01
TCGA-BH-A6R8-01A-21R-A33J-07	FALSE	FALSE	0.49	116.9	0	60.7	1.53	0.74	FALSE	0	0.49	0.03	0.08	-0.04
TCGA-BH-A8FY-01A-11R-A36F-07	FALSE	FALSE	0.59	56.66	0.96	16.31	0.06	-0.45	FALSE	-0.14	0.59	0.03	0.04	0.02
TCGA-BH-A8FZ-01A-11R-A352-07	FALSE	TRUE	-0.04	192.02	1	76.36	3.36	2.69	TRUE	-0.04	0.71	0.02	0.1	-0.01
TCGA-BH-A8G0-01A-11R-A352-07	FALSE	FALSE	0.01	148.75	0	47.14	0.59	2.07	TRUE	0.01	1.02	0	0.15	0
TCGA-BH-AB28-01A-31R-A41B-07	FALSE	FALSE	1.05	111.34	1	36.77	-0.36	0.99	FALSE	-0.16	1.05	0.04	0.1	0.02
TCGA-C8-A12L-01A-11R-A115-07	FALSE	FALSE	0.13	75.46	0	26.43	3.35	0.18	FALSE	-0.14	0.13	0.01	0.03	-0.03
TCGA-C8-A12M-01A-11R-A115-07	FALSE	FALSE	0.77	43.66	0	21.68	0.04	1.78	FALSE	-0.44	0.77	0.06	0.06	0
TCGA-C8-A12N-01A-11R-A115-07	FALSE	FALSE	1.52	211.27	1	56.97	0.35	0.15	FALSE	-0.14	1.52	0.04	0.19	0
TCGA-C8-A12O-01A-11R-A115-07	FALSE	FALSE	1.06	90	0.69	31.97	0.06	1.53	FALSE	-0.16	1.06	0.03	0.14	-0.01
TCGA-C8-A12P-01A-11R-A115-07	FALSE	FALSE	0.63	76.71	0	32.07	1.34	0.36	FALSE	-0.13	0.63	0.02	0.08	-0.01
TCGA-C8-A12Q-01A-11R-A115-07	FALSE	FALSE	0.56	90.28	0	23.68	0.16	0.65	FALSE	-0.12	0.56	0.01	0.08	-0.01
TCGA-C8-A12U-01A-11R-A115-07	FALSE	TRUE	-0.27	153.36	0.02	58.2	0.45	5.57	TRUE	-0.27	0.38	0.03	0.03	-0.01
TCGA-C8-A12V-01A-11R-A115-07	FALSE	TRUE	0	529.64	0	138.24	8.93	22.1	TRUE	0	0.03	0	0.01	-0.02
TCGA-C8-A12W-01A-11R-A115-07	FALSE	FALSE	0.55	91.09	0	32.59	0	0.51	FALSE	-0.13	0.55	0.02	0.06	0
TCGA-C8-A12Y-01A-11R-A12D-07	FALSE	FALSE	0.81	50.62	0	25.54	-0.07	0.24	FALSE	-0.12	0.81	0.05	0.09	-0.02
TCGA-C8-A12Z-01A-11R-A115-07	FALSE	FALSE	0.35	48.92	1	13.55	-0.6	-0.41	FALSE	-0.18	0.35	0.02	0.05	-0.02
TCGA-C8-A130-01A-31R-A115-07	FALSE	FALSE	0.47	50.53	0	21.41	-0.4	2.4	FALSE	-0.13	0.47	0.02	0.04	0.01
TCGA-C8-A131-01A-11R-A115-07	FALSE	FALSE	0.6	128.31	0	35.67	-0.07	0.53	FALSE	-0.14	0.6	0.02	0.08	-0.01
TCGA-C8-A132-01A-31R-A115-07	FALSE	TRUE	-0.11	149.6	0	53.52	1	6.64	TRUE	-0.11	0.83	0.02	0.11	-0.01
TCGA-C8-A134-01A-11R-A115-07	FALSE	TRUE	-0.37	183.89	0	61.11	1.28	2.58	TRUE	-0.37	0.76	0.04	0.08	-0.01
TCGA-C8-A135-01A-11R-A115-07	FALSE	TRUE	-0.23	109.21	0.01	29.2	-0.19	4.36	TRUE	-0.23	0.76	0.03	0.07	0.01
TCGA-C8-A137-01A-11R-A115-07	FALSE	FALSE	1.15	23.02	1	9.46	-0.63	-0.46	FALSE	-0.35	1.15	0.05	0.12	0.01
TCGA-C8-A138-01A-11R-A115-07	FALSE	TRUE	-0.07	222.02	0	63.53	0.76	11.79	TRUE	-0.07	0.53	0.02	0.07	-0.01
TCGA-C8-A1HE-01A-11R-A13Q-07	FALSE	FALSE	0.09	66.6	0.64	19.56	-0.43	0.21	FALSE	0	0.09	0	0.01	0
TCGA-C8-A1HF-01A-11R-A137-07	FALSE	TRUE	-0.18	265.56	0	81.78	1.32	6.55	TRUE	-0.18	0.55	0.02	0.06	0
TCGA-C8-A1HG-01A-11R-A137-07	FALSE	TRUE	-0.33	295.42	0	94.77	0.55	8.48	TRUE	-0.33	0.11	0	0.01	-0.01
TCGA-C8-A1HI-01A-11R-A137-07	FALSE	FALSE	0.82	62	0.92	23.55	-0.2	0.32	FALSE	-0.28	0.82	0.04	0.07	0.01
TCGA-C8-A1HJ-01A-11R-A13Q-07	FALSE	TRUE	-0.58	55.97	0	16.22	0.17	1.1	TRUE	-0.58	0.85	0.07	0.04	0.01
TCGA-C8-A1HK-01A-21R-A13Q-07	FALSE	FALSE	0.45	74.03	0	22.72	-0.29	0.88	FALSE	-0.31	0.45	0.03	0.03	0
TCGA-C8-A1HM-01A-12R-A137-07	FALSE	TRUE	-0.2	466.22	0	128.43	7.67	17.57	TRUE	-0.2	0.1	0.01	0.02	-0.04
TCGA-C8-A1HN-01A-11R-A137-07	FALSE	FALSE	0.96	75.93	0	21.8	-0.41	0.06	FALSE	-0.55	0.96	0.05	0.09	0
TCGA-C8-A1HO-01A-11R-A13Q-07	FALSE	FALSE	0.41	50.22	0.29	29.96	1.3	0.34	FALSE	-0.21	0.41	0.05	0.06	-0.05
TCGA-C8-A26V-01A-11R-A16F-07	FALSE	FALSE	0.76	151.13	0	62.84	0.13	0.45	FALSE	-0.2	0.76	0.03	0.1	-0.02
TCGA-C8-A26W-01A-11R-A16F-07	FALSE	TRUE	-0.19	149.75	0	50.33	0.44	5.5	TRUE	-0.19	0.81	0.03	0.1	-0.02
TCGA-C8-A26X-01A-31R-A16F-07	FALSE	TRUE	-0.08	340.98	0.56	87.39	1.58	4.78	TRUE	-0.08	0.04	0	0.01	0
TCGA-C8-A26Z-01A-11R-A16F-07	FALSE	FALSE	1.04	35.65	0	16.5	-0.54	-0.28	FALSE	-0.23	1.04	0.04	0.12	0
TCGA-C8-A273-01A-11R-A16F-07	FALSE	FALSE	1.12	48.71	0	19.77	-0.43	-0.11	FALSE	-0.19	1.12	0.04	0.13	-0.01
TCGA-C8-A274-01A-11R-A16F-07	FALSE	FALSE	0.52	104.8	0	17.15	-0.36	-0.21	FALSE	-0.23	0.52	0.02	0.06	0
TCGA-C8-A275-01A-21R-A16F-07	FALSE	TRUE	-0.19	279.64	0	61.44	1.96	3.59	TRUE	-0.19	0.19	0.01	0.02	0
TCGA-C8-A278-01A-11R-A169-07	FALSE	FALSE	0.11	266.41	0	68.38	2.56	2.23	FALSE	-0.21	0.11	0	0.02	0
TCGA-C8-A27A-01A-11R-A169-07	FALSE	FALSE	0.71	48.84	0	20.89	-0.09	1.52	FALSE	-0.45	0.71	0.05	0.06	-0.02
TCGA-C8-A27B-01A-11R-A169-07	FALSE	TRUE	-0.32	307.66	0	94.47	6.91	6.94	TRUE	-0.32	0.33	0.03	0.02	-0.02
TCGA-C8-A3M7-01A-12R-A21T-07	FALSE	FALSE	0.46	92.35	1	44.98	0.17	1.06	FALSE	-0.16	0.46	0.01	0.04	0.02
TCGA-C8-A3M8-01A-11R-A213-07	FALSE	FALSE	0.96	29.04	0	14.11	-0.62	-0.01	FALSE	-0.25	0.96	0.04	0.12	-0.02
TCGA-C8-A8HR-01A-11R-A36F-07	FALSE	TRUE	0	156.46	0	55.64	0.52	3.56	TRUE	0	1.5	0.03	0.21	-0.01
TCGA-D8-A13Y-01A-11R-A115-07	FALSE	FALSE	1.1	23.6	0.87	8.22	-0.56	2.12	FALSE	-0.42	1.1	0.07	0.08	0.01
TCGA-D8-A13Z-01A-11R-A115-07	FALSE	FALSE	0.69	112.03	0	36.75	1.05	0.99	FALSE	-0.17	0.69	0.03	0.09	-0.02
TCGA-D8-A140-01A-11R-A115-07	FALSE	FALSE	0.24	82.17	0	28.8	0.52	2.64	FALSE	-0.23	0.24	0.01	0.03	-0.02
TCGA-D8-A141-01A-11R-A115-07	FALSE	TRUE	-0.02	266.08	0.17	71.05	2.47	9.29	TRUE	-0.02	1.46	0.02	0.21	-0.01
TCGA-D8-A142-01A-11R-A115-07	FALSE	FALSE	0.3	133.58	0	32.37	-0.03	1.22	FALSE	-0.22	0.3	0.01	0.04	0.01
TCGA-D8-A143-01A-11R-A115-07	FALSE	TRUE	-0.39	106.68	0.01	32.4	0.03	1.32	TRUE	-0.39	0.29	0.02	0.02	0
TCGA-D8-A145-01A-11R-A115-07	FALSE	FALSE	0.31	73.59	0.37	28.27	-0.18	1.22	FALSE	-0.11	0.31	0.01	0.04	0.01
TCGA-D8-A146-01A-31R-A115-07	FALSE	FALSE	1.33	106.7	0	31.65	-0.05	1.31	FALSE	-0.15	1.33	0.02	0.18	0
TCGA-D8-A147-01A-11R-A115-07	FALSE	FALSE	1.33	111.87	0	33.55	0.71	2.26	FALSE	-0.54	1.33	0.08	0.09	-0.02
TCGA-D8-A1J8-01A-11R-A13Q-07	FALSE	TRUE	-0.34	316.68	0	70.89	6.16	6.18	TRUE	-0.34	0.66	0.02	0.1	-0.02
TCGA-D8-A1J9-01A-11R-A13Q-07	FALSE	FALSE	0.83	126.87	0	29.83	-0.19	-0.08	FALSE	-0.13	0.83	0.02	0.11	0
TCGA-D8-A1JA-01A-11R-A13Q-07	FALSE	FALSE	0.58	74	0.03	17.97	1.04	-0.35	FALSE	-0.24	0.58	0.02	0.1	-0.03
TCGA-D8-A1JB-01A-11R-A13Q-07	FALSE	TRUE	-0.14	297.53	0	76.98	1.8	10.35	TRUE	-0.14	0.33	0.01	0.05	-0.02
TCGA-D8-A1JC-01A-11R-A13Q-07	FALSE	FALSE	1.21	115.85	0	39.08	0.92	2.17	FALSE	-0.3	1.21	0.04	0.17	-0.03
TCGA-D8-A1JD-01A-11R-A13Q-07	FALSE	FALSE	1.49	159.27	0.37	45.54	0.12	0.21	FALSE	-0.29	1.49	0.04	0.18	0.01
TCGA-D8-A1JE-01A-11R-A13Q-07	FALSE	FALSE	1.45	166.6	0	32.89	0.6	0.26	FALSE	-0.13	1.45	0.02	0.21	-0.01
TCGA-D8-A1JF-01A-11R-A13Q-07	FALSE	FALSE	0.41	85.69	0	22.21	-0.28	1	FALSE	-0.04	0.41	0	0.05	0.02
TCGA-D8-A1JG-01B-11R-A13Q-07	FALSE	FALSE	0.05	258.16	0	62.79	1.88	1.44	FALSE	-0.2	0.05	0	0.01	-0.02
TCGA-D8-A1JH-01A-11R-A13Q-07	FALSE	FALSE	1.5	141.85	0.01	42.18	0.37	0.96	FALSE	-0.14	1.5	0.02	0.2	0
TCGA-D8-A1JI-01A-11R-A13Q-07	FALSE	FALSE	0.77	81.7	0.03	17.15	-0.51	0.05	FALSE	-0.27	0.77	0.02	0.08	0.01
TCGA-D8-A1JJ-01A-31R-A14M-07	FALSE	FALSE	1.37	88.4	0	30.33	-0.06	0.4	FALSE	-0.31	1.37	0.04	0.17	0
TCGA-D8-A1JL-01A-11R-A13Q-07	FALSE	TRUE	-0.23	242.05	0	71.27	3.86	4.6	TRUE	-0.23	0.79	0.02	0.13	-0.03
TCGA-D8-A1JM-01A-11R-A13Q-07	FALSE	TRUE	-0.4	22.26	1	14.26	-0.26	2.39	TRUE	-0.4	0.81	0.07	0.03	-0.01
TCGA-D8-A1JN-01A-11R-A13Q-07	FALSE	FALSE	0.22	90.78	1	26.3	-0.05	1.24	FALSE	-0.09	0.22	0.01	0.02	0
TCGA-D8-A1JP-01A-11R-A13Q-07	FALSE	FALSE	1.23	188.81	0	36	-0.08	2.18	FALSE	-0.2	1.23	0.03	0.14	0.01
TCGA-D8-A1JS-01A-11R-A13Q-07	FALSE	FALSE	0.16	33.38	1	12.73	-0.42	-0.44	FALSE	-0.01	0.16	0.01	0.01	0.01
TCGA-D8-A1JT-01A-31R-A13Q-07	FALSE	FALSE	0.53	52.46	0	19.84	4.28	-0.53	FALSE	-0.37	0.53	0.02	0.08	-0.03
TCGA-D8-A1JU-01A-11R-A13Q-07	FALSE	TRUE	-0.09	153.58	0.1	42.6	0.14	2.34	TRUE	-0.09	1.82	0.02	0.26	0
TCGA-D8-A1X5-01A-11R-A14D-07	FALSE	FALSE	0.69	117.49	0	31.69	0.11	0.56	FALSE	-0.26	0.69	0.01	0.1	-0.01
TCGA-D8-A1X6-01A-11R-A14M-07	FALSE	FALSE	0.67	114.64	1	31.25	0	0.28	FALSE	-0.34	0.67	0.03	0.05	0.01
TCGA-D8-A1X7-01A-11R-A14M-07	FALSE	FALSE	0.6	55.41	0	18.19	-0.27	-0.28	FALSE	-0.16	0.6	0.02	0.06	0.01
TCGA-D8-A1X8-01A-11R-A14M-07	FALSE	FALSE	0.85	139.78	1	38.93	-0.15	1.2	FALSE	-0.23	0.85	0.02	0.1	0
TCGA-D8-A1X9-01A-12R-A157-07	FALSE	FALSE	1.26	111.7	0	40.03	0.74	1.11	FALSE	-0.18	1.26	0.04	0.17	-0.03
TCGA-D8-A1XA-01A-11R-A14D-07	FALSE	FALSE	1.08	59.49	0	23.43	-0.3	-0.2	FALSE	-0.1	1.08	0.03	0.14	-0.01
TCGA-D8-A1XB-01A-11R-A14D-07	FALSE	FALSE	1.98	75.36	0.99	15.69	-0.11	-0.24	FALSE	-0.17	1.98	0.05	0.25	0
TCGA-D8-A1XD-01A-11R-A14D-07	FALSE	FALSE	1.75	28.77	0	10.37	-0.56	-0.46	FALSE	-0.29	1.75	0.06	0.2	0
TCGA-D8-A1XF-01A-11R-A14D-07	FALSE	FALSE	0.32	41.3	0.98	16.49	-0.36	2.65	FALSE	-0.44	0.32	0.03	0.02	-0.01
TCGA-D8-A1XG-01A-11R-A14D-07	FALSE	FALSE	0.59	39.67	0	14.96	-0.05	-0.46	FALSE	-0.13	0.59	0.02	0.06	0
TCGA-D8-A1XJ-01A-11R-A14M-07	FALSE	FALSE	0.61	50.04	0	18.47	-0.48	-0.5	FALSE	-0.22	0.61	0.02	0.06	0.01
TCGA-D8-A1XK-01A-21R-A14M-07	FALSE	FALSE	0.64	110.09	0.62	36.46	3.19	1.21	FALSE	-0.52	0.64	0.04	0.06	-0.02
TCGA-D8-A1XL-01A-11R-A14M-07	FALSE	TRUE	-0.17	298.85	0	103.53	3.21	4.93	TRUE	-0.17	0.42	0.03	0.04	-0.02
TCGA-D8-A1XM-01A-21R-A14M-07	FALSE	TRUE	-0.14	174.72	0	44.13	0.42	2.96	TRUE	-0.14	1.22	0.02	0.18	-0.02
TCGA-D8-A1XO-01A-11R-A14M-07	FALSE	FALSE	1.26	174.05	0.99	32.83	0.56	1.63	FALSE	-0.17	1.26	0.03	0.15	0.01
TCGA-D8-A1XQ-01A-11R-A14M-07	FALSE	FALSE	0.14	273.01	0	86.76	3.39	2.02	FALSE	-0.35	0.14	0	0.02	-0.02
TCGA-D8-A1XR-01A-11R-A14M-07	FALSE	FALSE	0.46	50.19	0.9	14.48	-0.44	-0.08	FALSE	-0.13	0.46	0.02	0.05	0
TCGA-D8-A1XT-01A-11R-A14M-07	FALSE	FALSE	1.21	99.63	0	40.23	0.44	0.14	FALSE	-0.21	1.21	0.03	0.18	-0.03
TCGA-D8-A1XU-01A-11R-A14M-07	FALSE	FALSE	0.5	159.03	0	37.44	-0.3	0.1	FALSE	-0.1	0.5	0.01	0.07	0
TCGA-D8-A1XW-01A-11R-A14M-07	FALSE	FALSE	0.49	259.58	0	56.5	0.42	1.06	FALSE	-0.3	0.49	0	0.07	0
TCGA-D8-A1XY-01A-11R-A14M-07	FALSE	FALSE	0.95	69.56	0	25.8	-0.07	-0.27	FALSE	-0.08	0.95	0.02	0.14	-0.01
TCGA-D8-A1XZ-01A-11R-A14M-07	FALSE	FALSE	0.87	117.42	1	31.64	0.49	1.4	FALSE	-0.45	0.87	0.03	0.09	0.01
TCGA-D8-A1Y0-01A-11R-A14M-07	FALSE	TRUE	-0.33	278.8	0	66.97	1.4	3.91	TRUE	-0.33	0.95	0.03	0.11	0
TCGA-D8-A1Y1-01A-21R-A14M-07	FALSE	FALSE	1.7	121.78	0	35.05	-0.26	-0.24	FALSE	-0.15	1.7	0.04	0.22	0
TCGA-D8-A1Y2-01A-11R-A157-07	FALSE	TRUE	-0.05	225.26	0	68.95	1.02	3.58	TRUE	-0.05	0.61	0	0.09	0
TCGA-D8-A1Y3-01A-11R-A157-07	FALSE	FALSE	0.59	88.54	1	43.72	0.02	0.78	FALSE	-0.32	0.59	0.05	0.03	0
TCGA-D8-A27E-01A-11R-A16F-07	FALSE	FALSE	0.16	76.9	1	24.29	-0.27	0.44	FALSE	-0.03	0.16	0	0.01	0.01
TCGA-D8-A27F-01A-11R-A16F-07	FALSE	FALSE	1.36	43.98	0.02	16.43	-0.28	-0.34	FALSE	-0.49	1.36	0.07	0.13	0
TCGA-D8-A27G-01A-11R-A16F-07	FALSE	TRUE	-0.13	138.36	0.86	44.51	0.07	4.04	TRUE	-0.13	1.33	0.03	0.18	-0.01
TCGA-D8-A27H-01A-11R-A16F-07	FALSE	FALSE	1.46	63.63	0	29.18	-0.49	-0.05	FALSE	-0.24	1.46	0.05	0.18	-0.01
TCGA-D8-A27I-01A-11R-A16F-07	FALSE	TRUE	-0.11	143.01	0	45.92	0.34	1.85	TRUE	-0.11	1.27	0.02	0.17	0
TCGA-D8-A27K-01A-11R-A16F-07	FALSE	FALSE	0.84	134.79	1	30.94	0.08	2.07	FALSE	-0.33	0.84	0.02	0.1	0.01
TCGA-D8-A27L-01A-11R-A16F-07	FALSE	TRUE	-0.15	191.7	0	55.45	0.69	1.43	TRUE	-0.15	1.04	0.02	0.14	0
TCGA-D8-A27M-01A-11R-A16F-07	FALSE	TRUE	-0.16	648.77	0	152.81	5.05	3.99	TRUE	-0.16	0.54	0.01	0.09	-0.03
TCGA-D8-A27N-01A-11R-A16F-07	FALSE	FALSE	1.16	143.77	0	38.04	-0.17	1.31	FALSE	-0.11	1.16	0.02	0.15	0
TCGA-D8-A27P-01A-11R-A16F-07	FALSE	FALSE	1.04	45.49	1	13.04	-0.19	-0.08	FALSE	-0.16	1.04	0.03	0.1	0.02
TCGA-D8-A27R-01A-11R-A16F-07	FALSE	TRUE	-0.25	109.3	0	35.7	-0.07	2.55	TRUE	-0.25	0.82	0.04	0.08	0
TCGA-D8-A27T-01A-11R-A16F-07	FALSE	FALSE	1.52	100.42	0	42.12	1.05	2.48	FALSE	-0.07	1.52	0.03	0.21	-0.01
TCGA-D8-A27V-01A-12R-A17B-07	FALSE	FALSE	0.77	88.8	1	25.05	0.79	0.69	FALSE	-0.17	0.77	0.02	0.09	0
TCGA-D8-A3Z5-01A-41R-A24H-07	FALSE	FALSE	0.31	41.78	1	27.26	-0.4	0.86	FALSE	-0.02	0.31	0.02	0.03	0
TCGA-D8-A3Z6-01A-11R-A239-07	FALSE	FALSE	0.93	43.3	0	22.49	-0.51	-0.18	FALSE	-0.05	0.93	0.02	0.12	-0.01
TCGA-D8-A4Z1-01A-21R-A266-07	FALSE	FALSE	1.06	79.96	1	39.29	0.06	1.67	FALSE	-0.06	1.06	0.03	0.12	0.01
TCGA-D8-A73U-01A-11R-A33J-07	FALSE	FALSE	0.16	646.69	0	157.57	4.6	17.41	TRUE	0.16	0.1	-0.01	0.02	-0.01
TCGA-E2-A105-01A-11R-A10J-07	FALSE	FALSE	0.89	29.84	0.01	16.15	-0.62	0.21	FALSE	-0.32	0.89	0.05	0.07	0.01
TCGA-E2-A106-01A-11R-A10J-07	FALSE	FALSE	0.66	19.96	0	15.77	-0.72	-0.19	FALSE	-0.28	0.66	0.04	0.07	-0.01
TCGA-E2-A107-01A-11R-A10J-07	FALSE	FALSE	0.68	48.53	1	17.89	-0.53	0.51	FALSE	-0.16	0.68	0.03	0.07	0
TCGA-E2-A108-01A-13R-A10J-07	FALSE	FALSE	0.05	464.2	0	129.9	2.97	19.88	TRUE	0.05	0.53	0	0.09	-0.01
TCGA-E2-A109-01A-11R-A10J-07	FALSE	FALSE	0.72	61.33	0	23.8	-0.18	0.88	FALSE	-0.25	0.72	0.04	0.08	-0.01
TCGA-E2-A10A-01A-21R-A115-07	FALSE	FALSE	1.12	46.04	0	19.61	0.15	-0.29	FALSE	-0.28	1.12	0.04	0.14	-0.02
TCGA-E2-A10B-01A-11R-A10J-07	FALSE	FALSE	1.19	89.5	0	27.94	-0.09	1.15	FALSE	-0.1	1.19	0.02	0.16	-0.01
TCGA-E2-A10C-01A-21R-A10J-07	FALSE	TRUE	-0.1	162.34	0	55.52	-0.05	4.1	TRUE	-0.1	0.38	0.02	0.04	-0.01
TCGA-E2-A10E-01A-21R-A10J-07	FALSE	FALSE	0.41	74.06	0.03	26.15	0.22	1.04	FALSE	-0.07	0.41	0.01	0.05	-0.01
TCGA-E2-A10F-01A-11R-A10J-07	FALSE	TRUE	-0.11	222.35	0	40.19	1.96	3.1	TRUE	-0.11	1.46	0.03	0.2	-0.01
TCGA-E2-A14N-01A-31R-A137-07	FALSE	FALSE	0.79	119.65	1	26.24	0.7	1.04	FALSE	-0.53	0.79	0.07	0.04	-0.01
TCGA-E2-A14O-01A-31R-A115-07	FALSE	FALSE	0.89	23.57	0	11.27	-0.58	-0.03	FALSE	-0.18	0.89	0.04	0.09	0.01
TCGA-E2-A14P-01A-31R-A12D-07	FALSE	FALSE	0.45	83.28	0	29.87	-0.05	1.08	FALSE	-0.27	0.45	0.03	0.03	0.01
TCGA-E2-A14Q-01A-11R-A12D-07	FALSE	FALSE	0.98	55.07	0.01	26.77	0.19	1.95	FALSE	-0.25	0.98	0.04	0.1	0
TCGA-E2-A14R-01A-11R-A115-07	FALSE	TRUE	-0.31	259.61	0.7	69.4	2.45	2.86	TRUE	-0.31	0.01	0.01	0	-0.01
TCGA-E2-A14S-01A-11R-A12D-07	FALSE	FALSE	0.84	141.02	1	27.41	-0.23	0.88	FALSE	-0.37	0.84	0.04	0.08	0
TCGA-E2-A14T-01A-11R-A115-07	FALSE	FALSE	0.58	55.1	0	17.93	-0.52	0.27	FALSE	-0.22	0.58	0.02	0.06	0
TCGA-E2-A14U-01A-11R-A22K-07	FALSE	FALSE	0.85	43.68	1	19.95	-0.21	0.47	FALSE	-0.13	0.85	0.04	0.07	0.01
TCGA-E2-A14V-01A-11R-A12D-07	FALSE	FALSE	0.96	31.31	0	14.77	-0.45	0.09	FALSE	-0.32	0.96	0.05	0.09	0
TCGA-E2-A14X-01A-11R-A115-07	FALSE	TRUE	-0.44	113.64	1	35.3	0.2	2.63	TRUE	-0.44	0.1	0.01	0.01	0.01
TCGA-E2-A14Y-01A-21R-A12D-07	FALSE	FALSE	0.43	71.07	0	19.6	0.07	-0.42	FALSE	-0.32	0.43	0.05	0.03	-0.02
TCGA-E2-A14Z-01A-11R-A115-07	FALSE	TRUE	-0.17	255.31	0	66.7	1.33	4.97	TRUE	-0.17	0.79	0.03	0.08	0
TCGA-E2-A150-01A-11R-A12D-07	FALSE	FALSE	0.64	242.33	0	101.88	1.48	0.52	FALSE	-0.31	0.64	0.02	0.08	-0.01
TCGA-E2-A152-01A-11R-A12D-07	FALSE	FALSE	1.47	114.56	0	36.71	-0.17	0.01	FALSE	-0.12	1.47	0.03	0.19	0
TCGA-E2-A153-01A-12R-A12D-07	FALSE	FALSE	1.61	124.71	0	49.28	0.24	-0.44	FALSE	-0.05	1.61	0.03	0.22	-0.01
TCGA-E2-A154-01A-11R-A115-07	FALSE	FALSE	1.35	48.35	1	14.14	-0.52	0.03	FALSE	-0.31	1.35	0.06	0.13	0.01
TCGA-E2-A155-01A-11R-A12D-07	FALSE	FALSE	0.42	25.12	1	8.94	-0.46	0.21	FALSE	-0.2	0.42	0.02	0.03	0.01
TCGA-E2-A156-01A-11R-A12D-07	FALSE	FALSE	0.85	33.11	1	11.56	0.48	-0.64	FALSE	-0.38	0.85	0.04	0.07	0.01
TCGA-E2-A158-01A-11R-A12D-07	FALSE	FALSE	0.73	38.59	1	15.67	0.49	0.32	FALSE	-0.45	0.73	0.06	0.03	0.01
TCGA-E2-A159-01A-11R-A115-07	FALSE	TRUE	-0.14	244.2	0	64.13	2.45	6.3	TRUE	-0.14	0.03	0	0.02	-0.03
TCGA-E2-A15A-01A-11R-A12D-07	FALSE	TRUE	-0.28	135.84	0	41.09	0.42	2.81	TRUE	-0.28	0.65	0.02	0.08	-0.01
TCGA-E2-A15C-01A-31R-A12D-07	FALSE	FALSE	0.66	73.27	0.99	20.93	1.21	1.27	FALSE	-0.14	0.66	0.02	0.08	0
TCGA-E2-A15D-01A-11R-A115-07	FALSE	FALSE	1.28	71.49	1	26.66	-0.24	1.66	FALSE	-0.31	1.28	0.04	0.14	0.01
TCGA-E2-A15E-01A-11R-A12D-07	FALSE	FALSE	1.34	37.88	1	12.41	-0.29	0.31	FALSE	-0.23	1.34	0.05	0.13	0.02
TCGA-E2-A15F-01A-11R-A115-07	FALSE	FALSE	0.92	57.55	0	17.88	0.53	0.14	FALSE	-0.25	0.92	0.04	0.12	-0.03
TCGA-E2-A15G-01A-11R-A12D-07	FALSE	FALSE	0.91	68.78	0.97	22.26	-0.15	0.04	FALSE	-0.24	0.91	0.04	0.08	0.01
TCGA-E2-A15H-01A-11R-A12D-07	FALSE	FALSE	1.18	68.24	0	22.1	-0.46	0.36	FALSE	-0.3	1.18	0.05	0.12	0
TCGA-E2-A15I-01A-21R-A137-07	FALSE	TRUE	-0.17	111.08	1	26.81	0.24	3.82	TRUE	-0.17	0.63	0.01	0.07	0.01
TCGA-E2-A15J-01A-11R-A12P-07	FALSE	FALSE	0.91	31.56	1	11.25	-0.53	-0.53	FALSE	-0.34	0.91	0.05	0.06	0.02
TCGA-E2-A15K-01A-11R-A12P-07	FALSE	TRUE	-0.18	137.31	0	35.51	0.33	4.63	TRUE	-0.18	0.76	0.03	0.08	0
TCGA-E2-A15L-01A-11R-A12D-07	FALSE	FALSE	1.47	55.55	1	13.87	-0.28	-0.56	FALSE	-0.28	1.47	0.04	0.18	0
TCGA-E2-A15M-01A-11R-A12D-07	FALSE	TRUE	-0.22	271.18	0	63.61	1.2	5.56	TRUE	-0.22	0.79	0.01	0.11	-0.01
TCGA-E2-A15O-01A-11R-A115-07	FALSE	FALSE	0.9	50.54	1	16.66	0.07	0.89	FALSE	-0.33	0.9	0.05	0.07	0
TCGA-E2-A15P-01A-11R-A115-07	FALSE	FALSE	0.85	50.77	0	20.74	0.18	0.43	FALSE	-0.25	0.85	0.02	0.11	-0.01
TCGA-E2-A15R-01A-11R-A115-07	FALSE	FALSE	1	29.93	1	8.92	-0.54	0.66	FALSE	-0.45	1	0.05	0.1	0
TCGA-E2-A15S-01A-11R-A115-07	FALSE	FALSE	0.75	13.43	0.92	9.55	-0.5	0.21	FALSE	-0.43	0.75	0.05	0.05	0
TCGA-E2-A15T-01A-11R-A115-07	FALSE	FALSE	0.76	27.81	0.12	8.54	-0.1	0.3	FALSE	-0.33	0.76	0.04	0.06	0
TCGA-E2-A1AZ-01A-11R-A12P-07	FALSE	TRUE	-0.45	133.63	0	45.09	2.76	3.53	TRUE	-0.45	1.14	0.04	0.14	-0.01
TCGA-E2-A1B0-01A-11R-A12P-07	FALSE	TRUE	-0.36	126.95	0	33.26	0.93	2.28	TRUE	-0.36	0.73	0.03	0.08	0
TCGA-E2-A1B1-01A-21R-A12P-07	FALSE	FALSE	1.21	230.97	0	71.85	2.66	2.49	FALSE	-0.14	1.21	0.02	0.18	-0.02
TCGA-E2-A1B4-01A-11R-A12P-07	FALSE	FALSE	0.56	36.55	1	12.34	0.33	-0.37	FALSE	-0.07	0.56	0.02	0.05	0.01
TCGA-E2-A1B5-01A-21R-A12P-07	FALSE	TRUE	-0.04	296.77	0	109.12	1.25	12.16	TRUE	-0.04	0.31	0.01	0.03	0.01
TCGA-E2-A1B6-01A-31R-A12P-07	FALSE	TRUE	-0.06	321.82	0	140.67	1.47	13.84	TRUE	-0.06	0.14	0.01	0.01	-0.01
TCGA-E2-A1BC-01A-11R-A12P-07	FALSE	FALSE	1.82	41.16	1	16.01	-0.09	0.06	FALSE	-0.3	1.82	0.03	0.24	0.01
TCGA-E2-A1BD-01A-11R-A12P-07	FALSE	FALSE	1.03	136.39	0	36.65	-0.24	0.54	FALSE	-0.16	1.03	0.04	0.1	0.01
TCGA-E2-A1IE-01A-11R-A13Q-07	FALSE	FALSE	0.71	21.61	0.96	8.93	-0.53	-0.06	FALSE	-0.37	0.71	0.04	0.06	0
TCGA-E2-A1IF-01A-11R-A144-07	FALSE	FALSE	0.74	66.66	0	26.45	-0.45	0.41	FALSE	-0.01	0.74	0.02	0.09	0
TCGA-E2-A1IG-01A-11R-A144-07	FALSE	FALSE	1.57	38.2	0	18.76	0.05	0.13	FALSE	-0.15	1.57	0.05	0.2	-0.01
TCGA-E2-A1IH-01A-11R-A13Q-07	FALSE	TRUE	-0.11	261.04	0	64.72	1.07	8.08	TRUE	-0.11	0.6	0.01	0.08	0
TCGA-E2-A1II-01A-11R-A144-07	FALSE	TRUE	-0.23	568.85	0	149.05	5.83	20.73	TRUE	-0.23	0.22	0.02	0	-0.01
TCGA-E2-A1IJ-01A-11R-A144-07	FALSE	FALSE	0.03	172.52	0	41.53	0.15	3.71	TRUE	0.03	1.1	0.02	0.16	0
TCGA-E2-A1IK-01A-11R-A144-07	FALSE	FALSE	0.03	100.72	1	42.78	-0.17	2.43	TRUE	0.03	0.19	0	0.01	0.02
TCGA-E2-A1IL-01A-11R-A14D-07	FALSE	FALSE	1.56	54.1	0	25.27	-0.15	-0.17	FALSE	-0.19	1.56	0.04	0.2	0
TCGA-E2-A1IN-01A-11R-A13Q-07	FALSE	FALSE	1.76	79.75	0	26.03	-0.19	-0.49	FALSE	-0.22	1.76	0.05	0.22	0.01
TCGA-E2-A1IO-01A-11R-A144-07	FALSE	FALSE	1.66	101.64	0	28.6	0.1	3.44	FALSE	-0.03	1.66	0.02	0.23	0
TCGA-E2-A1IU-01A-11R-A14D-07	FALSE	FALSE	0.41	86.29	1	29.02	-0.21	1.21	FALSE	-0.14	0.41	0.02	0.04	0
TCGA-E2-A1L6-01A-11R-A13Q-07	FALSE	FALSE	0.85	73.99	1	21.88	0.43	0.62	FALSE	-0.18	0.85	0.02	0.09	0.01
TCGA-E2-A1L7-01A-11R-A144-07	FALSE	TRUE	-0.23	295.31	0	70.24	1.43	7.29	TRUE	-0.23	0.69	0.03	0.08	-0.01
TCGA-E2-A1L8-01A-11R-A13Q-07	FALSE	FALSE	0.97	93.26	0	28.59	0.39	1.04	FALSE	-0.17	0.97	0.02	0.12	0.01
TCGA-E2-A1L9-01A-11R-A13Q-07	FALSE	FALSE	1.48	100.84	0	18.95	0.79	0.54	FALSE	-0.14	1.48	0.03	0.21	-0.01
TCGA-E2-A1LA-01A-11R-A144-07	FALSE	TRUE	0	320	0	74.2	1.42	7.42	TRUE	0	0.12	0	0.02	0
TCGA-E2-A1LB-01A-11R-A144-07	FALSE	FALSE	0.9	48.51	0.39	20.59	-0.65	-0.38	FALSE	-0.13	0.9	0.01	0.09	0.03
TCGA-E2-A1LE-01A-12R-A19W-07	FALSE	TRUE	-0.08	141.9	0	46.46	-0.33	7.68	TRUE	-0.08	1.01	0.03	0.12	0
TCGA-E2-A1LG-01A-21R-A14M-07	FALSE	TRUE	-0.41	261.81	1	67.87	0.43	0.72	TRUE	-0.41	0.32	0.04	0.01	-0.01
TCGA-E2-A1LH-01A-11R-A14D-07	FALSE	TRUE	-0.12	267.18	0	102.62	1.35	8.59	TRUE	-0.12	0.07	0	0.01	-0.01
TCGA-E2-A1LI-01A-12R-A157-07	FALSE	FALSE	0.34	120.16	0	38.78	0.26	0.47	FALSE	-0.42	0.34	0.02	0.03	-0.01
TCGA-E2-A1LK-01A-21R-A14D-07	FALSE	FALSE	0.55	37.84	0.44	20.11	-0.49	0.55	FALSE	-0.38	0.55	0.04	0.05	-0.02
TCGA-E2-A1LL-01A-11R-A144-07	FALSE	FALSE	0.68	24.76	0	17.6	0.54	-0.56	FALSE	-0.1	0.68	0.04	0.04	0.01
TCGA-E2-A1LS-01A-12R-A157-07	FALSE	FALSE	0.4	25.65	0.33	7.79	-0.71	-0.14	FALSE	-0.27	0.4	0.03	0.03	0
TCGA-E2-A2P5-01A-11R-A19W-07	FALSE	FALSE	1.12	54.75	1	20.2	-0.11	0.45	FALSE	-0.24	1.12	0.04	0.11	0.01
TCGA-E2-A2P6-01A-11R-A19W-07	FALSE	FALSE	0.53	105.96	0	30.01	-0.15	-0.07	FALSE	-0.07	0.53	0.02	0.06	-0.01
TCGA-E2-A3DX-01A-21R-A213-07	FALSE	FALSE	0.01	156.56	0.01	58.81	-0.04	11.32	TRUE	0.01	0.66	0.01	0.09	0
TCGA-E2-A56Z-01A-12R-A29R-07	FALSE	FALSE	0.45	48.74	0.58	22.5	-0.49	0.33	FALSE	-0.11	0.45	0.03	0.04	-0.01
TCGA-E2-A570-01A-11R-A29R-07	FALSE	FALSE	1.59	61.01	0	20.84	0.54	0.1	FALSE	-0.14	1.59	0.04	0.2	0
TCGA-E2-A572-01A-13R-A31O-07	FALSE	FALSE	0.33	19.78	0.89	24.56	-0.55	6.11	FALSE	-0.01	0.33	0.03	0.03	-0.02
TCGA-E2-A573-01A-11R-A29R-07	FALSE	TRUE	-0.2	202.88	0	81.09	1.77	3.81	TRUE	-0.2	0.13	0.01	0.02	-0.03
TCGA-E2-A574-01A-11R-A29R-07	FALSE	FALSE	0.68	8.05	1	9.99	-0.77	0.84	FALSE	-0.29	0.68	0.06	0.02	0.01
TCGA-E2-A576-01A-11R-A31O-07	FALSE	FALSE	0.54	28.6	1	27.12	-0.39	0.37	FALSE	-0.15	0.54	0.04	0.03	0.01
TCGA-E9-A1N3-01A-12R-A157-07	FALSE	FALSE	0.4	33.54	1	10.81	-0.34	-0.38	FALSE	-0.3	0.4	0.03	0.03	0
TCGA-E9-A1N4-01A-11R-A14M-07	FALSE	FALSE	0.61	96.35	0.99	29.08	1.32	1.41	FALSE	-0.07	0.61	-0.01	0.1	0
TCGA-E9-A1N5-01A-11R-A14D-07	FALSE	TRUE	-0.08	165.16	0	39.34	0.28	4.56	TRUE	-0.08	1.65	0.04	0.22	-0.01
TCGA-E9-A1N6-01A-11R-A144-07	FALSE	FALSE	1.47	67.57	0	27.28	-0.22	-0.13	FALSE	-0.23	1.47	0.03	0.19	0
TCGA-E9-A1N8-01A-11R-A144-07	FALSE	FALSE	0.9	32.81	0.95	13.3	-0.03	0.11	FALSE	-0.39	0.9	0.07	0.05	0.01
TCGA-E9-A1N9-01A-11R-A14D-07	FALSE	FALSE	0.96	66.19	0.42	20.48	-0.28	1.53	FALSE	-0.41	0.96	0.05	0.08	0.01
TCGA-E9-A1NA-01A-11R-A144-07	FALSE	FALSE	0.97	141.46	0	34.95	0.28	0.07	FALSE	-0.16	0.97	0.02	0.13	-0.01
TCGA-E9-A1NC-01A-21R-A26B-07	FALSE	TRUE	-0.13	233.87	0	97.13	0.89	3.91	TRUE	-0.13	0.31	0.01	0.03	-0.01
TCGA-E9-A1ND-01A-11R-A144-07	FALSE	TRUE	-0.06	449.37	0	128.65	3.83	6.94	TRUE	-0.06	-0.2	0	0.02	-0.05
TCGA-E9-A1NE-01A-21R-A14M-07	FALSE	TRUE	-0.19	314.18	0	105.77	2.8	19.24	TRUE	-0.19	0.46	0.01	0.09	-0.04
TCGA-E9-A1NF-01A-11R-A14D-07	FALSE	FALSE	1.9	73.24	0	26.89	0.04	0.51	FALSE	0.01	1.9	0.03	0.25	0.01
TCGA-E9-A1NG-01A-21R-A14M-07	FALSE	FALSE	1.64	221.82	0	66.13	1.08	-0.12	FALSE	-0.04	1.64	0.03	0.23	0
TCGA-E9-A1NH-01A-11R-A14D-07	FALSE	FALSE	1.44	115.84	0	26.65	0.5	0.86	FALSE	-0.14	1.44	0.03	0.19	0
TCGA-E9-A1NI-01A-11R-A14D-07	FALSE	FALSE	1.26	79.83	0.07	22.46	-0.34	-0.27	FALSE	-0.19	1.26	0.05	0.15	-0.01
TCGA-E9-A1QZ-01A-21R-A169-07	FALSE	TRUE	-0.22	202.96	0	54.57	0.54	6.55	TRUE	-0.22	0.78	0.02	0.09	0
TCGA-E9-A1R0-01A-22R-A16F-07	FALSE	FALSE	0.96	70.8	1	32.7	0.12	1.7	FALSE	-0.16	0.96	0.03	0.11	0.01
TCGA-E9-A1R2-01A-11R-A14D-07	FALSE	FALSE	1.06	113.5	0	30.4	0.05	2.39	FALSE	-0.28	1.06	0.05	0.12	-0.02
TCGA-E9-A1R3-01A-31R-A14M-07	FALSE	FALSE	1.37	229.65	0	67.34	0.25	-0.18	FALSE	-0.16	1.37	0.02	0.2	-0.01
TCGA-E9-A1R4-01A-21R-A14D-07	FALSE	TRUE	-0.02	381.07	0	102.83	2.11	2.38	TRUE	-0.02	0.71	0.02	0.1	-0.01
TCGA-E9-A1R5-01A-11R-A14M-07	FALSE	FALSE	1.63	38.2	0	12.53	-0.53	-0.25	FALSE	-0.33	1.63	0.04	0.21	0
TCGA-E9-A1R6-01A-11R-A14D-07	FALSE	FALSE	1.19	61.93	0	18.95	-0.38	-0.28	FALSE	-0.18	1.19	0.05	0.12	0
TCGA-E9-A1R7-01A-11R-A14M-07	FALSE	FALSE	0.81	39.25	0.41	15.49	-0.64	0.02	FALSE	-0.56	0.81	0.04	0.08	0.01
TCGA-E9-A1RA-01A-11R-A14D-07	FALSE	FALSE	1.2	57.53	1	21.45	-0.25	0.66	FALSE	-0.22	1.2	0.05	0.11	0.02
TCGA-E9-A1RB-01A-11R-A157-07	FALSE	FALSE	1.21	66.72	0.02	18.18	-0.37	-0.25	FALSE	-0.47	1.21	0.06	0.11	0.01
TCGA-E9-A1RC-01A-11R-A157-07	FALSE	FALSE	1.32	45.98	0.94	14.23	-0.57	-0.57	FALSE	-0.4	1.32	0.04	0.16	0
TCGA-E9-A1RD-01A-11R-A157-07	FALSE	FALSE	0.89	66.41	0.1	22.2	0.09	-0.21	FALSE	-0.16	0.89	0.02	0.11	0
TCGA-E9-A1RE-01A-11R-A157-07	FALSE	FALSE	0.92	24.15	0.96	11.59	-0.55	0.46	FALSE	-0.44	0.92	0.05	0.07	0.01
TCGA-E9-A1RF-01A-11R-A157-07	FALSE	TRUE	-0.09	197.06	0	47.47	1.36	3.88	TRUE	-0.09	0.7	0.01	0.08	0
TCGA-E9-A1RG-01A-11R-A14D-07	FALSE	TRUE	-0.12	81.82	0	36.86	-0.38	0.8	TRUE	-0.12	0.97	0.05	0.09	0
TCGA-E9-A1RH-01A-21R-A169-07	FALSE	FALSE	0.61	70.9	0.98	32.8	-0.14	-0.43	FALSE	-0.12	0.61	0.01	0.07	0.02
TCGA-E9-A1RI-01A-11R-A169-07	FALSE	FALSE	1.68	65.61	0	24.13	0.21	0.52	FALSE	-0.19	1.68	0.03	0.23	0
TCGA-E9-A226-01A-21R-A157-07	FALSE	FALSE	1.94	43.55	0	14.72	0.54	-0.51	FALSE	-0.34	1.94	0.04	0.26	-0.01
TCGA-E9-A227-01A-11R-A157-07	FALSE	TRUE	-0.08	116.42	1	41.57	0.16	3.85	TRUE	-0.08	0.71	0.02	0.07	0.02
TCGA-E9-A228-01A-31R-A157-07	FALSE	FALSE	0.6	36.19	0.03	14.88	-0.47	0.6	FALSE	-0.26	0.6	0.03	0.05	0
TCGA-E9-A229-01A-31R-A157-07	FALSE	FALSE	1.57	125.57	0	43.15	0.18	0.7	FALSE	-0.06	1.57	0.03	0.23	-0.02
TCGA-E9-A22A-01A-11R-A157-07	FALSE	TRUE	-0.08	191.78	0	69.58	0.86	4.3	TRUE	-0.08	1.48	0.03	0.22	-0.03
TCGA-E9-A22B-01A-11R-A157-07	FALSE	FALSE	0.62	73.59	0	22.95	-0.08	0.75	FALSE	-0.23	0.62	0.02	0.08	-0.01
TCGA-E9-A22D-01A-11R-A157-07	FALSE	TRUE	-0.02	509.52	0	133.06	13.42	30.53	TRUE	-0.02	0.17	0.01	0.03	-0.02
TCGA-E9-A22E-01A-11R-A157-07	FALSE	TRUE	-0.05	114.29	0	48.36	0.39	3.01	TRUE	-0.05	1.98	0.03	0.28	0
TCGA-E9-A22G-01A-11R-A157-07	FALSE	FALSE	1.13	58.87	1	14.14	0.52	-0.09	FALSE	-0.47	1.13	0.07	0.03	0
TCGA-E9-A22H-01A-11R-A157-07	FALSE	FALSE	0.44	137.9	0.9	26.77	2.34	1.8	FALSE	-0.21	0.44	0.02	0.06	-0.03
TCGA-E9-A243-01A-21R-A169-07	FALSE	TRUE	-0.13	599.18	0	118.93	3.65	12.41	TRUE	-0.13	0.55	0.02	0.02	-0.02
TCGA-E9-A244-01A-11R-A169-07	FALSE	TRUE	-0.4	33.11	1	13.05	-0.38	1.11	TRUE	-0.4	0.79	0.05	0.06	0.01
TCGA-E9-A245-01A-22R-A16F-07	FALSE	FALSE	0.19	35.17	1	13.14	-0.47	-0.13	FALSE	-0.03	0.19	0.01	0.02	0
TCGA-E9-A247-01A-11R-A169-07	FALSE	FALSE	0.87	31.19	0	15.15	-0.12	1.07	FALSE	-0.28	0.87	0.05	0.08	-0.01
TCGA-E9-A248-01A-11R-A169-07	FALSE	TRUE	-0.26	227.01	0	64.82	4.22	9.08	TRUE	-0.26	0.05	0	0.01	0
TCGA-E9-A249-01A-11R-A169-07	FALSE	FALSE	0.84	71.53	1	14.53	1.66	0.39	FALSE	-0.33	0.84	0.05	0.06	0.01
TCGA-E9-A24A-01A-11R-A169-07	FALSE	FALSE	0.36	184.51	0	42.35	0.43	0.16	FALSE	-0.04	0.36	0	0.06	-0.01
TCGA-E9-A295-01A-11R-A16F-07	FALSE	FALSE	1.16	70.77	0	28.18	-0.26	1.02	FALSE	-0.2	1.16	0.04	0.12	0.01
TCGA-E9-A2JS-01A-11R-A180-07	FALSE	FALSE	1.07	52.32	0.43	23.4	0.06	0.66	FALSE	-0.26	1.07	0.05	0.11	-0.01
TCGA-E9-A2JT-01A-22R-A18M-07	FALSE	FALSE	0.16	429.06	0	142.14	2.35	21.42	TRUE	0.16	0.05	0	0.01	0
TCGA-E9-A3HO-01A-11R-A213-07	FALSE	FALSE	0.68	146.05	0.06	33.4	0.11	2.13	FALSE	-0.18	0.68	0.05	0.05	0
TCGA-E9-A3Q9-01A-11R-A21T-07	FALSE	TRUE	-0.02	118.79	0.03	28.1	-0.21	1.49	FALSE	0.03	-0.02	0	0	0
TCGA-E9-A3QA-01A-61R-A22K-07	FALSE	TRUE	-0.13	474.54	0	175.08	6.97	5.08	TRUE	-0.13	0.67	0.04	0.03	-0.03
TCGA-E9-A3X8-01A-31R-A22U-07	FALSE	TRUE	-0.02	74.87	0.65	71.68	-0.47	4.18	TRUE	-0.02	0.47	0.02	0.05	0.01
TCGA-E9-A54Y-01A-11R-A466-07	FALSE	FALSE	0.5	14.51	0	8.64	-0.66	-0.4	FALSE	-0.16	0.5	0.04	0.03	0
TCGA-E9-A5FK-01A-11R-A27Q-07	FALSE	FALSE	0.07	280.63	0	136.72	0.9	9.22	TRUE	0.07	0.26	0.01	0.03	-0.02
TCGA-E9-A5UP-01A-11R-A28M-07	FALSE	FALSE	0.49	49.96	0	28.01	-0.17	-0.37	FALSE	-0.11	0.49	0.03	0.06	-0.02
TCGA-E9-A6HE-01A-11R-A31O-07	FALSE	FALSE	0.85	82.31	0	45.63	-0.23	0.74	FALSE	-0.09	0.85	0.03	0.09	0
TCGA-EW-A1IW-01A-11R-A13Q-07	FALSE	FALSE	1.01	102.98	0.36	26.29	-0.12	1.34	FALSE	-0.24	1.01	0.04	0.11	0
TCGA-EW-A1IX-01A-12R-A144-07	FALSE	FALSE	1.82	101.73	0.94	30.37	0.3	0.4	FALSE	-0.03	1.82	0.03	0.25	0
TCGA-EW-A1IY-01A-11R-A13Q-07	FALSE	TRUE	-0.35	388.25	0	69.65	2.96	7.35	TRUE	-0.35	0.92	0.02	0.13	-0.02
TCGA-EW-A1IZ-01A-11R-A13Q-07	FALSE	TRUE	-0.01	446.14	0	159.59	1.29	23.95	TRUE	-0.01	0.03	0	0	-0.01
TCGA-EW-A1J1-01A-11R-A13Q-07	FALSE	TRUE	-0.19	158.12	0.01	41.91	1.28	3.48	TRUE	-0.19	0.78	0.04	0.08	-0.01
TCGA-EW-A1J2-01A-21R-A13Q-07	FALSE	FALSE	1.37	136.31	0	39.01	0.76	2.67	FALSE	-0.13	1.37	0.02	0.19	0
TCGA-EW-A1J3-01A-11R-A13Q-07	FALSE	FALSE	0.82	77.63	0	19.62	0.78	0.04	FALSE	-0.15	0.82	0.02	0.11	0
TCGA-EW-A1J5-01A-11R-A13Q-07	FALSE	TRUE	-0.14	187.72	0	62.22	1.67	5.65	TRUE	-0.14	0.5	0.03	0.09	-0.05
TCGA-EW-A1J6-01A-11R-A13Q-07	FALSE	FALSE	0.72	118.89	0	23.92	0.4	1.58	FALSE	-0.29	0.72	0.05	0.06	-0.01
TCGA-EW-A1OV-01A-11R-A144-07	FALSE	TRUE	-0.12	316.99	0	113.4	2.31	15.45	TRUE	-0.12	0.22	0.01	0.02	0
TCGA-EW-A1OX-01A-11R-A144-07	FALSE	FALSE	0.37	14.75	1	10.75	-0.67	-0.47	FALSE	-0.33	0.37	0.03	0.03	-0.01
TCGA-EW-A1OY-01A-11R-A144-07	FALSE	FALSE	0.77	57.68	1	24	-0.34	0.09	FALSE	-0.34	0.77	0.05	0.06	0
TCGA-EW-A1OZ-01A-11R-A144-07	FALSE	FALSE	0.86	75.82	0.95	24.08	-0.39	0.21	FALSE	-0.05	0.86	0.04	0.08	0.01
TCGA-EW-A1P0-01A-11R-A144-07	FALSE	FALSE	0.82	60.01	0.94	22.77	-0.16	1	FALSE	-0.33	0.82	0.04	0.07	0
TCGA-EW-A1P1-01A-31R-A14D-07	FALSE	TRUE	-0.09	135.9	0	46.9	0.89	3.63	TRUE	-0.09	1.3	0.02	0.18	0
TCGA-EW-A1P3-01A-11R-A144-07	FALSE	FALSE	0.97	55.6	0.09	25.13	-0.4	0.38	FALSE	-0.14	0.97	0.04	0.1	0
TCGA-EW-A1P4-01A-21R-A144-07	FALSE	TRUE	-0.16	739.46	0	174.57	1.9	4.69	TRUE	-0.16	0.52	0.04	0.05	-0.02
TCGA-EW-A1P5-01A-11R-A144-07	FALSE	FALSE	0.57	167.85	0	59.71	1.07	0.38	FALSE	0.03	0.57	0.03	0.09	-0.05
TCGA-EW-A1P6-01A-11R-A144-07	FALSE	FALSE	0.7	73.94	1	22.52	-0.26	0.76	FALSE	-0.2	0.7	0.02	0.07	0.01
TCGA-EW-A1P7-01A-21R-A144-07	FALSE	TRUE	-0.02	364.39	0	108.53	2.21	11.09	TRUE	-0.02	0.27	0.01	0.03	-0.01
TCGA-EW-A1P8-01A-11R-A144-07	FALSE	FALSE	0.8	143.71	0	50.62	-0.13	0.63	FALSE	-0.31	0.8	0.04	0.07	0
TCGA-EW-A1PA-01A-11R-A144-07	FALSE	FALSE	0.51	64.33	0	19.4	-0.08	1.21	FALSE	-0.31	0.51	0.02	0.05	-0.01
TCGA-EW-A1PB-01A-11R-A144-07	FALSE	TRUE	-0.02	797.36	0.3	183.06	22.14	7.11	TRUE	-0.02	0.2	0.02	0.05	-0.04
TCGA-EW-A1PC-01B-11R-A21T-07	FALSE	FALSE	0.97	41.27	0	26.75	1.23	0.42	FALSE	-0.28	0.97	0.06	0.1	-0.02
TCGA-EW-A1PE-01A-11R-A144-07	FALSE	FALSE	0.09	208.92	0	75.01	3.76	2.82	TRUE	0.09	0.4	0.01	0.08	-0.04
TCGA-EW-A1PF-01A-11R-A144-07	FALSE	FALSE	0.97	102.91	0	30.24	-0.04	0.77	FALSE	-0.12	0.97	0.02	0.13	-0.01
TCGA-EW-A1PG-01A-11R-A144-07	FALSE	FALSE	1.33	59.22	1	18.12	4.39	0.23	FALSE	-0.22	1.33	0.05	0.16	-0.01
TCGA-EW-A1PH-01A-11R-A14M-07	FALSE	TRUE	-0.42	70.38	0	35.15	0.73	1.78	TRUE	-0.42	0.65	0.05	0.06	-0.02
TCGA-EW-A2FR-01A-11R-A21T-07	FALSE	FALSE	1.85	107.06	0	33.87	0.14	0.66	FALSE	-0.04	1.85	0.03	0.26	0
TCGA-EW-A2FS-01A-11R-A17B-07	FALSE	TRUE	-0.16	99.31	0.03	127.39	-0.13	1.98	TRUE	-0.16	0.1	0	0.01	-0.01
TCGA-EW-A2FV-01A-11R-A17B-07	FALSE	TRUE	-0.13	122.06	0	55.83	0.5	2.58	TRUE	-0.13	0.53	0.04	0.07	-0.04
TCGA-EW-A2FW-01A-11R-A17B-07	FALSE	FALSE	0.64	41.69	0	15.34	-0.66	0.12	FALSE	-0.16	0.64	0.04	0.05	0
TCGA-EW-A3E8-01B-11R-A24H-07	FALSE	TRUE	0	185	0	72.62	1.05	4.39	TRUE	0	0.57	0.02	0.07	-0.01
TCGA-EW-A3U0-01A-11R-A22K-07	FALSE	TRUE	-0.03	409	0	133.13	3.18	10.04	TRUE	-0.03	0.14	0	0.02	-0.01
TCGA-EW-A423-01A-11R-A24H-07	FALSE	TRUE	-0.06	139.29	0	47.12	-0.51	1.54	TRUE	-0.06	0.43	0.02	0.04	0
TCGA-EW-A424-01A-11R-A24H-07	FALSE	FALSE	1.28	43.04	1	20	-0.38	0.11	FALSE	-0.23	1.28	0.05	0.13	0.01
TCGA-EW-A6S9-01A-22R-A33J-07	FALSE	FALSE	0.95	65.95	0	19.41	0.52	-0.22	FALSE	-0.11	0.95	0.02	0.12	0
TCGA-EW-A6SB-01A-12R-A32P-07	FALSE	TRUE	-0.18	343.11	0	124.22	0.95	3.13	TRUE	-0.18	-0.05	0	-0.01	-0.01
TCGA-EW-A6SC-01A-12R-A32P-07	FALSE	FALSE	1.38	113.75	1	37.2	-0.15	0.14	FALSE	-0.13	1.38	0.03	0.19	-0.02
TCGA-EW-A6SD-01A-12R-A33J-07	FALSE	FALSE	0.05	195.84	0	54.45	0.74	2.2	FALSE	-0.12	0.05	0	0.02	-0.03
TCGA-GI-A2C8-01A-11R-A16F-07	FALSE	FALSE	0.41	169.87	0	52.28	0.4	1.2	FALSE	0.03	0.41	0	0.05	0.01
TCGA-GI-A2C9-01A-11R-A21T-07	FALSE	FALSE	1.06	116.03	0	48.77	0.39	0.17	FALSE	-0.35	1.06	0.04	0.12	0
TCGA-GM-A2D9-01A-11R-A18M-07	FALSE	FALSE	0.6	82.55	0	24.81	-0.35	0.24	FALSE	-0.07	0.6	0.02	0.06	0
TCGA-GM-A2DA-01A-11R-A18M-07	FALSE	TRUE	-0.05	105.09	0	42.9	0.2	7.65	TRUE	-0.05	0.69	0.02	0.09	0
TCGA-GM-A2DB-01A-31R-A18M-07	FALSE	FALSE	0.34	111.07	0.01	31.13	-0.13	1.38	FALSE	-0.13	0.34	0.02	0.02	0.01
TCGA-GM-A2DC-01A-11R-A18M-07	FALSE	FALSE	0.46	64.19	0	19.28	-0.25	0.93	FALSE	-0.17	0.46	0.02	0.06	-0.02
TCGA-GM-A2DD-01A-11R-A180-07	FALSE	TRUE	-0.01	272.86	0	94.62	1.08	4.5	TRUE	-0.01	0.69	0.01	0.08	0.01
TCGA-GM-A2DF-01A-11R-A180-07	FALSE	TRUE	-0.2	116.19	0.05	49.57	0.29	6.11	TRUE	-0.2	0.04	0	0.01	0
TCGA-GM-A2DH-01A-11R-A180-07	FALSE	TRUE	-0.31	252.16	0	68.09	4.27	7.32	TRUE	-0.31	0.63	0.04	0.06	-0.01
TCGA-GM-A2DI-01A-31R-A18M-07	FALSE	FALSE	0.01	400.31	0	134.57	2.36	16.41	TRUE	0.01	0.55	0.01	0.07	-0.01
TCGA-GM-A2DK-01A-21R-A180-07	FALSE	FALSE	0.81	86.56	0	33.48	-0.39	0.96	FALSE	-0.08	0.81	0.03	0.1	0
TCGA-GM-A2DL-01A-11R-A18M-07	FALSE	FALSE	1.25	118.82	0.05	42.98	0.09	-0.23	FALSE	-0.12	1.25	0.03	0.15	0.01
TCGA-GM-A2DM-01A-11R-A180-07	FALSE	FALSE	0.34	100.34	1	25.28	-0.35	-0.12	FALSE	-0.22	0.34	0.02	0.03	0
TCGA-GM-A2DN-01A-11R-A180-07	FALSE	TRUE	-0.14	346.39	0.2	108.84	1.61	9.22	TRUE	-0.14	0.07	0	0.01	0
TCGA-GM-A2DO-01A-11R-A18M-07	FALSE	FALSE	0.03	415.62	0	147.7	3.43	22.37	TRUE	0.03	0.07	0	0.01	-0.01
TCGA-GM-A3NW-01A-21R-A22K-07	FALSE	FALSE	0.61	69.6	1	21.8	-0.3	0.7	FALSE	-0.14	0.61	0.02	0.07	0
TCGA-GM-A3NY-01A-11R-A21T-07	FALSE	FALSE	0.23	57.01	0	20.69	-0.36	0.48	FALSE	-0.03	0.23	0.01	0.02	0
TCGA-GM-A3XG-01A-31R-A24H-07	FALSE	FALSE	0.95	39.87	1	19.67	-0.41	0.27	FALSE	-0.18	0.95	0.05	0.07	0.01
TCGA-GM-A3XL-01A-11R-A22U-07	FALSE	TRUE	-0.29	162.49	1	60.68	1.25	4.57	TRUE	-0.29	0.29	0.03	0.02	-0.01
TCGA-GM-A3XN-01A-12R-A22U-07	FALSE	TRUE	-0.03	94.86	0	44.39	-0.18	2.32	TRUE	-0.03	1.03	0.02	0.14	0
TCGA-GM-A4E0-01A-12R-A266-07	FALSE	FALSE	0.05	223.79	0	73.09	0.36	4.41	TRUE	0.05	0.78	0.01	0.11	-0.01
TCGA-GM-A5PV-01A-11R-A28M-07	FALSE	FALSE	0.57	118.57	1	35.37	0.37	1.32	FALSE	-0.14	0.57	0.02	0.04	0.02
TCGA-GM-A5PX-01A-12R-A28M-07	FALSE	FALSE	1.29	71.65	0.99	31.09	0.13	1.16	FALSE	-0.21	1.29	0.04	0.14	0.01
TCGA-HN-A2NL-01A-11R-A18M-07	FALSE	TRUE	-0.32	91.87	1	43.83	-0.12	4.13	TRUE	-0.32	0.64	0.06	0.01	0.01
TCGA-HN-A2OB-01A-21R-A27Q-07	FALSE	FALSE	1.75	62.68	1	24.61	-0.14	0.86	FALSE	-0.05	1.75	0.03	0.23	0.01
TCGA-JL-A3YW-01A-12R-A239-07	FALSE	FALSE	0.96	209.84	0	71.71	2.36	0.98	FALSE	-0.01	0.96	0.01	0.14	-0.01
TCGA-JL-A3YX-01A-11R-A22U-07	FALSE	FALSE	0.96	39.18	1	14.64	-0.45	0.26	FALSE	-0.26	0.96	0.05	0.07	0.01
TCGA-LD-A66U-01A-11R-A31O-07	FALSE	TRUE	-0.04	129.12	1	65.69	0.22	4.79	TRUE	-0.04	0.87	0.03	0.09	0
TCGA-LD-A74U-01A-13R-A33J-07	FALSE	FALSE	1.2	91.76	0	36.5	0.09	1.24	FALSE	-0.02	1.2	0.02	0.16	0
TCGA-LD-A7W5-01A-22R-A352-07	FALSE	TRUE	-0.02	162.52	0	75.02	0.57	6.28	TRUE	-0.02	0.56	0.02	0.07	-0.01
TCGA-LD-A7W6-01A-81R-A352-07	FALSE	TRUE	-0.08	62.33	0.95	28.05	0.47	3.25	TRUE	-0.08	0.66	0.03	0.08	-0.01
TCGA-LD-A9QF-01A-32R-A41B-07	FALSE	FALSE	0.03	264.79	0	107.42	2.08	8.52	TRUE	0.03	0.45	0	0.08	-0.02
TCGA-LL-A440-01A-11R-A24H-07	FALSE	FALSE	1.26	120.51	0	45.12	0.39	0.64	FALSE	0.07	1.26	0	0.19	0
TCGA-LL-A441-01A-11R-A24H-07	FALSE	TRUE	-0.16	215.77	0	62.18	0.84	5.3	TRUE	-0.16	0.68	0.03	0.05	0
TCGA-LL-A442-01A-11R-A24H-07	FALSE	FALSE	0.38	86.48	1	23.54	-0.11	-0.31	FALSE	-0.01	0.38	0.01	0.04	0.01
TCGA-LL-A50Y-01A-11R-A266-07	FALSE	FALSE	0.53	132.45	0	46.04	-0.25	0.94	FALSE	-0.07	0.53	0.02	0.04	0.01
TCGA-LL-A5YL-01A-12R-A29R-07	FALSE	TRUE	-0.03	125.26	0	41.77	-0.35	1.97	TRUE	-0.03	0.33	0.02	0.03	0
TCGA-LL-A5YM-01A-11R-A28M-07	FALSE	FALSE	0.44	43.39	0	31.01	-0.47	0.08	FALSE	-0.02	0.44	0.02	0.03	0
TCGA-LL-A5YN-01A-11R-A28M-07	FALSE	TRUE	-0.04	232.5	0	113.09	0.25	5.79	TRUE	-0.04	0.45	0.02	0.04	0
TCGA-LL-A5YO-01A-21R-A28M-07	FALSE	TRUE	-0.05	521.76	0	187.96	2.25	13.86	TRUE	-0.05	0.05	0	0.01	0
TCGA-LL-A5YP-01A-21R-A28M-07	FALSE	FALSE	1.16	128.53	0	54.04	0.19	0.58	FALSE	-0.23	1.16	0.04	0.12	0.01
TCGA-LL-A6FQ-01A-11R-A31O-07	FALSE	FALSE	0.55	42.47	1	30.51	-0.68	-0.31	FALSE	-0.05	0.55	0.03	0.05	0
TCGA-LL-A6FR-01A-12R-A31O-07	FALSE	FALSE	0.62	14.54	0	22.84	-0.72	0.88	FALSE	-0.08	0.62	0.03	0.06	0.01
TCGA-LL-A73Y-01A-11R-A33J-07	FALSE	TRUE	-0.26	91.59	0.5	37.03	0.44	1.22	TRUE	-0.26	1.11	0.04	0.13	0
TCGA-LL-A73Z-01A-11R-A32P-07	FALSE	TRUE	-0.11	131.61	0	59.82	0.54	2.46	TRUE	-0.11	0.75	0.03	0.08	0
TCGA-LL-A740-01A-21R-A32P-07	FALSE	FALSE	1.04	105.28	0	19.24	-0.24	-0.34	FALSE	-0.07	1.04	0.01	0.11	0.03
TCGA-LL-A7SZ-01A-32R-A352-07	FALSE	TRUE	-0.06	192.37	0	105.93	0.24	3.89	TRUE	-0.06	0.02	0	0	0
TCGA-LL-A7T0-01A-31R-A352-07	FALSE	FALSE	0.52	79.97	0	39.09	-0.05	2.48	FALSE	-0.15	0.52	0.03	0.04	0
TCGA-LL-A8F5-01A-11R-A36F-07	FALSE	TRUE	-0.17	107.02	0	62.94	0.64	1.5	TRUE	-0.17	0.11	0	0.01	-0.01
TCGA-LL-A9Q3-01A-11R-A41B-07	FALSE	FALSE	0.63	102.61	0	49.01	-0.5	1.44	FALSE	-0.07	0.63	0.03	0.07	-0.01
TCGA-LQ-A4E4-01A-11R-A266-07	FALSE	FALSE	0.5	27.89	0.26	13.77	-0.42	-0.1	FALSE	-0.1	0.5	0.02	0.04	0
TCGA-MS-A51U-01A-31R-A266-07	FALSE	TRUE	-0.03	89.19	0.14	33.83	0.56	2.96	TRUE	-0.03	1.19	0.03	0.17	0
TCGA-OK-A5Q2-01A-11R-A27Q-07	FALSE	TRUE	-0.02	123.54	0.28	40.81	0.08	2.59	TRUE	-0.02	0.52	0.02	0.06	0
TCGA-OL-A5D6-01A-21R-A27Q-07	FALSE	FALSE	0.73	74.47	0.06	22.18	-0.59	-0.05	FALSE	0.02	0.73	0.01	0.07	0.03
TCGA-OL-A5D7-01A-11R-A27Q-07	FALSE	TRUE	-0.26	268.53	0	84.3	0.96	4.93	TRUE	-0.26	0.42	0.04	0.02	-0.01
TCGA-OL-A5D8-01A-11R-A27Q-07	FALSE	FALSE	0.71	94.26	0.05	33.54	0.41	0.45	FALSE	-0.2	0.71	0.03	0.09	-0.02
TCGA-OL-A5DA-01A-11R-A27Q-07	FALSE	TRUE	-0.2	108.2	0.01	35.54	0.13	3.16	TRUE	-0.2	0.88	0.04	0.09	0
TCGA-OL-A5RU-01A-11R-A28M-07	FALSE	TRUE	0	155.14	0.04	53.56	0.2	6.57	TRUE	0	0.22	0	0.02	0.02
TCGA-OL-A5RV-01A-12R-A28M-07	FALSE	FALSE	0.91	43.26	1	17.63	-0.38	0.8	FALSE	-0.16	0.91	0.04	0.09	0.01
TCGA-OL-A5RW-01A-11R-A28M-07	FALSE	FALSE	0.49	85.23	0	51.09	1.16	-0.03	FALSE	-0.14	0.49	0.04	0.05	-0.03
TCGA-OL-A5RX-01A-11R-A28M-07	FALSE	FALSE	0.85	109.78	1	31.61	0.16	1.88	FALSE	-0.23	0.85	0.04	0.07	0.01
TCGA-OL-A5RY-01A-21R-A28M-07	FALSE	TRUE	-0.09	308.55	0	83.55	0.11	4.82	TRUE	-0.09	0.24	0	0.03	0
TCGA-OL-A5RZ-01A-11R-A28M-07	FALSE	FALSE	0.39	35.4	0	11.69	-0.76	-0.25	FALSE	-0.15	0.39	0.03	0.01	0.01
TCGA-OL-A5S0-01A-11R-A28M-07	FALSE	FALSE	0.69	178.28	0	79.43	0.14	0.71	FALSE	-0.19	0.69	0.03	0.07	0
TCGA-OL-A66I-01A-21R-A29R-07	FALSE	TRUE	-0.11	551.83	0	149.85	0.88	22.11	TRUE	-0.11	1.12	0.05	0.08	-0.01
TCGA-OL-A66J-01A-11R-A29R-07	FALSE	FALSE	1.1	46.36	0.61	25.17	-0.06	0.56	FALSE	-0.14	1.1	0.03	0.13	0.01
TCGA-OL-A66K-01A-11R-A29R-07	FALSE	FALSE	1.37	80.08	1	23.07	4.09	0.84	FALSE	-0.2	1.37	0.04	0.16	0.01
TCGA-OL-A66L-01A-12R-A31O-07	FALSE	FALSE	0.02	92.96	0.89	55.7	-0.29	2.06	TRUE	0.02	0.7	0.02	0.08	0
TCGA-OL-A66N-01A-12R-A31O-07	FALSE	TRUE	-0.03	111.9	0.99	45.58	-0.24	1.96	TRUE	-0.03	0.54	0.02	0.06	0.01
TCGA-OL-A66O-01A-11R-A31O-07	FALSE	FALSE	0.74	21.85	1	19.95	-0.72	0.41	FALSE	-0.16	0.74	0.05	0.06	0
TCGA-OL-A66P-01A-11R-A31O-07	FALSE	FALSE	0.01	283.59	0	133.54	0.08	11.76	TRUE	0.01	0.03	0	0.01	0.01
TCGA-OL-A6VO-01A-12R-A33J-07	FALSE	FALSE	0.42	311.3	0.98	23.71	1.09	0.73	FALSE	-0.32	0.42	0.05	0.04	-0.03
TCGA-OL-A6VQ-01A-12R-A41B-07	FALSE	FALSE	1.2	85.02	1	29.15	0.47	1.45	FALSE	-0.06	1.2	0.03	0.17	-0.02
TCGA-OL-A6VR-01A-32R-A33J-07	FALSE	FALSE	0.77	38.54	1	16.66	-0.25	-0.24	FALSE	-0.2	0.77	0.05	0.05	0.02
TCGA-PE-A5DC-01A-12R-A27Q-07	FALSE	FALSE	0.92	39.44	0	31.66	-0.31	0.84	FALSE	-0.21	0.92	0.06	0.07	0
TCGA-PE-A5DD-01A-12R-A27Q-07	FALSE	TRUE	-0.02	65.97	0	32.81	-0.13	4.03	TRUE	-0.02	0.87	0.02	0.11	0
TCGA-PL-A8LX-01A-11R-A41B-07	FALSE	FALSE	0.27	47.53	0	24.45	-0.59	-0.24	FALSE	-0.12	0.27	0.02	0.02	0
TCGA-PL-A8LY-01A-11R-A41B-07	FALSE	FALSE	0.81	56.28	1	31.83	-0.51	1.28	FALSE	-0.24	0.81	0.06	0.04	0.02
TCGA-PL-A8LZ-01A-31R-A36F-07	FALSE	TRUE	-0.04	296.64	0	88.26	6.53	5	TRUE	-0.04	0.85	0.05	0.08	-0.06
TCGA-S3-A6ZF-01A-32R-A32P-07	FALSE	TRUE	-0.27	152.36	0	37.08	0.3	1.72	TRUE	-0.27	0.82	0.03	0.1	-0.02
TCGA-S3-A6ZG-01A-22R-A32P-07	FALSE	FALSE	0.58	124.08	0.29	30.78	0.26	1.43	FALSE	-0.29	0.58	0.03	0.06	0
TCGA-S3-A6ZH-01A-22R-A32P-07	FALSE	TRUE	-0.26	74.72	0	21.95	-0.39	0.81	TRUE	-0.26	0.57	0.03	0.05	0
TCGA-S3-AA0Z-01A-11R-A41B-07	FALSE	FALSE	0.7	165.02	0	64.2	0.79	1.39	FALSE	-0.32	0.7	0.04	0.07	-0.03
TCGA-S3-AA10-01A-21R-A41B-07	FALSE	TRUE	-0.14	530.88	0	102.46	4.82	7.9	TRUE	-0.14	0.15	0.01	0.02	-0.04
TCGA-S3-AA11-01A-31R-A41B-07	FALSE	FALSE	0.92	27.58	0.85	14	-0.29	-0.28	FALSE	-0.22	0.92	0.04	0.1	-0.01
TCGA-S3-AA12-01A-11R-A41B-07	FALSE	FALSE	0.77	37.04	1	12.87	-0.08	0.21	FALSE	-0.23	0.77	0.05	0.06	0.01
TCGA-S3-AA14-01A-11R-A41B-07	FALSE	FALSE	1.28	48.01	1	18.62	-0.36	0.27	FALSE	-0.01	1.28	0.03	0.15	0.02
TCGA-S3-AA15-01A-11R-A41B-07	FALSE	TRUE	-0.02	201.24	0	75.31	0.84	5.62	TRUE	-0.02	0.03	0	0.01	0
TCGA-S3-AA17-01A-11R-A41B-07	FALSE	TRUE	-0.03	260.94	0	87.7	1.15	7.24	TRUE	-0.03	0.12	0.01	0.02	-0.02
TCGA-UL-AAZ6-01A-11R-A41B-07	FALSE	FALSE	0.38	47.01	0	44.2	-0.19	-0.37	FALSE	-0.05	0.38	0.04	0.03	-0.01
TCGA-UU-A93S-01A-21R-A41B-07	FALSE	FALSE	0.06	72.96	0	75.66	0.87	-0.21	FALSE	-0.16	0.06	0.02	0.02	-0.04
TCGA-V7-A7HQ-01A-11R-A33J-07	FALSE	FALSE	0.76	47.63	1	27.63	-0.35	-0.34	FALSE	-0.06	0.76	0.04	0.06	0.01
TCGA-W8-A86G-01A-21R-A36F-07	FALSE	FALSE	0.83	37	1	15.87	-0.18	-0.03	FALSE	-0.09	0.83	0.03	0.08	0.01
TCGA-WT-AB41-01A-11R-A41B-07	FALSE	TRUE	-0.04	158.1	0	144.29	0.08	5.79	TRUE	-0.04	0.24	0.01	0.02	-0.01
TCGA-WT-AB44-01A-11R-A41B-07	FALSE	FALSE	1.07	51.76	0	26.26	5.1	0.09	FALSE	-0.14	1.07	0.04	0.12	0
TCGA-XX-A899-01A-11R-A36F-07	FALSE	TRUE	-0.06	178.95	0.21	50.47	0.39	4.7	TRUE	-0.06	1.23	0.03	0.15	0
TCGA-XX-A89A-01A-11R-A36F-07	FALSE	FALSE	1.04	185.8	0	67.63	0.25	1.87	FALSE	0	1.04	0.01	0.15	0
TCGA-Z7-A8R5-01A-42R-A41B-07	FALSE	TRUE	-0.07	121.1	0	53.67	-0.25	2.67	TRUE	-0.07	0.68	0.03	0.06	0.01
